# Supplementary material for: Systematic review of the dextral Hemiplecta Albers, 1850 (Eupulmonata, Ariophantidae) from Thailand with description of a new species and list of all the Indochinese species
Source: Zookeys. 2021 Jun 28;1047:101–54. doi: 10.3897/zookeys.1047.65735 (PMC8257565; doi:10.3897/zookeys.1047.65735)
Supplement: XML Treatment for Hemiplecta [file zookeys.1047.65735-treatment1.xml]

<!DOCTYPE tp:taxon-treatment
  PUBLIC "-//TaxonX//DTD Taxonomic Treatment Publishing DTD v0 20100105//EN" "tax-treatment-NSO.dtd">
<tp:taxon-treatment xmlns:tp="http://www.plazi.org/taxpub"><tp:treatment-meta><kwd-group><label>Taxon classification</label><kwd><named-content xmlns:xlink="http://www.w3.org/1999/xlink" content-type="kingdom">Animalia</named-content></kwd><kwd><named-content xmlns:xlink="http://www.w3.org/1999/xlink" content-type="order">Stylommatophora</named-content></kwd><kwd><named-content xmlns:xlink="http://www.w3.org/1999/xlink" content-type="family">Ariophantidae</named-content></kwd></kwd-group><mixed-citation publication-type="journal"><person-group><name><surname>Sutcharit</surname><given-names>Chirasak</given-names></name><name><surname>Panha</surname><given-names>Somsak</given-names></name></person-group><article-title>Systematic review of the dextral <italic><tp:taxon-name><tp:taxon-name-part taxon-name-part-type="genus" reg="Hemiplecta">Hemiplecta</tp:taxon-name-part></tp:taxon-name></italic> Albers, 1850 (<tp:taxon-name><tp:taxon-name-part taxon-name-part-type="suborder">Eupulmonata</tp:taxon-name-part></tp:taxon-name>, <tp:taxon-name><tp:taxon-name-part taxon-name-part-type="family">Ariophantidae</tp:taxon-name-part></tp:taxon-name>) from Thailand with description of a new species and list of all the Indochinese species</article-title><source>Zookeys</source><day>28</day><month>6</month><year>2021</year><volume>1047</volume><fpage>101</fpage><lpage>154</lpage><pub-id pub-id-type="doi">10.3897/zookeys.1047.65735</pub-id></mixed-citation></tp:treatment-meta><tp:nomenclature><label>Genus</label><tp:taxon-name><object-id xmlns:xlink="http://www.w3.org/1999/xlink" content-type="arpha" xlink:type="simple">7B583274-9EFD-5408-BE90-5A11F79615A0</object-id>
              <tp:taxon-name-part taxon-name-part-type="genus" reg="Hemiplecta">Hemiplecta</tp:taxon-name-part>
            </tp:taxon-name><tp:taxon-authority>Albers, 1850</tp:taxon-authority><tp:nomenclature-citation-list><tp:nomenclature-citation><tp:taxon-name>
                  <tp:taxon-name-part taxon-name-part-type="genus" reg="Hemiplecta">Hemiplecta</tp:taxon-name-part>
                </tp:taxon-name><comment>Albers, 1850: 60, 61. <xref ref-type="bibr" rid="B4">Albers 1860</xref>: 52, 53. <xref ref-type="bibr" rid="B29">Godwin-Austen 1888b</xref>: 155–157. Godwin-Austen 1898: 70, 71. <xref ref-type="bibr" rid="B135">Zilch 1959</xref>: 317. <xref ref-type="bibr" rid="B106">Schileyko 2002</xref>: 1282, 1283.</comment></tp:nomenclature-citation><tp:nomenclature-citation><tp:taxon-name>
                  <tp:taxon-name-part taxon-name-part-type="genus" reg="Nanina">Nanina</tp:taxon-name-part> (<tp:taxon-name-part taxon-name-part-type="subgenus" reg="Hemiplecta">Hemiplecta</tp:taxon-name-part>)</tp:taxon-name><comment>– <xref ref-type="bibr" rid="B2">Adams and Adams 1858</xref>: 222. <xref ref-type="bibr" rid="B77">Nevill 1878</xref>: 46–48.</comment></tp:nomenclature-citation><tp:nomenclature-citation><tp:taxon-name>
                  <tp:taxon-name-part taxon-name-part-type="genus" reg="Koratia">Koratia</tp:taxon-name-part>
                </tp:taxon-name><comment>Godwin-Austen, 1919: 202. Type species: <tp:taxon-name><tp:taxon-name-part taxon-name-part-type="genus" reg="Helix">Helix</tp:taxon-name-part> <tp:taxon-name-part taxon-name-part-type="species" reg="distincta">distincta</tp:taxon-name-part></tp:taxon-name> Pfeiffer, 1850, by monotypy. <xref ref-type="bibr" rid="B106">Schileyko 2002</xref>: 1281, 1282.</comment></tp:nomenclature-citation><tp:nomenclature-citation><tp:taxon-name>
                  <tp:taxon-name-part taxon-name-part-type="genus" reg="Hemiplecta">Hemiplecta</tp:taxon-name-part> (<tp:taxon-name-part taxon-name-part-type="subgenus" reg="Koratia">Koratia</tp:taxon-name-part>)</tp:taxon-name><comment>– <xref ref-type="bibr" rid="B135">Zilch 1959</xref>: 317. Vaught 1989: 97.</comment></tp:nomenclature-citation><tp:nomenclature-citation><tp:taxon-name>
                  <tp:taxon-name-part taxon-name-part-type="genus" reg="Ariophanta">Ariophanta</tp:taxon-name-part> (<tp:taxon-name-part taxon-name-part-type="subgenus" reg="Semperia">Semperia</tp:taxon-name-part>)</tp:taxon-name><comment>Godwin-Austen, 1898: 82 [non <xref ref-type="bibr" rid="B21">Crosse 1867</xref>: 74, 75]. Type species. <tp:taxon-name><tp:taxon-name-part taxon-name-part-type="genus" reg="Helix">Helix</tp:taxon-name-part> <tp:taxon-name-part taxon-name-part-type="species" reg="retrorsa">retrorsa</tp:taxon-name-part></tp:taxon-name> Gould, 1843; by original designation.</comment></tp:nomenclature-citation></tp:nomenclature-citation-list></tp:nomenclature><tp:treatment-sec sec-type="type species" id="SECID0EINAE"><title>Type species.</title><p><italic><tp:taxon-name><tp:taxon-name-part taxon-name-part-type="genus" reg="Helix">Helix</tp:taxon-name-part> <tp:taxon-name-part taxon-name-part-type="species" reg="humphreysiana">humphreysiana</tp:taxon-name-part></tp:taxon-name></italic> Lea, 1840; subsequent designation by Martens in <xref ref-type="bibr" rid="B4">Albers (1860)</xref>.</p></tp:treatment-sec><tp:treatment-sec sec-type="diagnosis" id="SECID0E4NAE"><title>Diagnosis.</title><p>Shell dextral or sinistral, medium to large in size (width about 25 to 75 mm) and monochrome to with stripes, or banding patterns. Apertural lip simple to slightly thickened in adult snails; umbilicus open. Genitalia include penial sheath, straight or coiled epiphallic caecum and short flagellum; penial verge may be present or absent. Dart apparatus well developed; gametolytic sac bulbous to elliptical-shaped (without distinct duct). Mantle edge well developed with or without shell lobes. Jaw smooth (without vertical ribs) and crescentic. Radula with unicuspid central teeth, and bicuspid lateral and marginal teeth.</p></tp:treatment-sec><tp:treatment-sec sec-type="remarks" id="SECID0ECOAE"><title>Remarks.</title><p>Due to the high degree of similarity in shell morphology, the specific and generic classification within <tp:taxon-name><tp:taxon-name-part taxon-name-part-type="family">Ariophantidae</tp:taxon-name-part></tp:taxon-name> is usually problematic. There are at least three nominal genera that are often confused, <italic><tp:taxon-name><tp:taxon-name-part taxon-name-part-type="genus" reg="Nanina">Nanina</tp:taxon-name-part></tp:taxon-name></italic> Gray, 1834, <italic><tp:taxon-name><tp:taxon-name-part taxon-name-part-type="genus" reg="Ariophanta">Ariophanta</tp:taxon-name-part></tp:taxon-name></italic> Des Moulins, 1829 and <italic><tp:taxon-name><tp:taxon-name-part taxon-name-part-type="genus" reg="Cryptozona">Cryptozona</tp:taxon-name-part></tp:taxon-name></italic> Mörch, 1872. The genitalia have proved to be the distinguishing characters for specific or generic recognition among the <tp:taxon-name><tp:taxon-name-part taxon-name-part-type="family">Ariophantidae</tp:taxon-name-part></tp:taxon-name> (<xref ref-type="bibr" rid="B54">Laidlaw 1932a</xref>; <xref ref-type="bibr" rid="B114">Solem 1966</xref>; <xref ref-type="bibr" rid="B120">Sutcharit and Panha 2008</xref>). However, only a few species of each genus have been anatomically examined. Based on this limited anatomical information, the unique characters taken from the type species are summarized in Table <xref ref-type="table" rid="T1">1</xref>. The genus <italic><tp:taxon-name><tp:taxon-name-part taxon-name-part-type="genus" reg="Hemiplecta">Hemiplecta</tp:taxon-name-part></tp:taxon-name></italic> can be differentiated from these three genera by lacking a gametolytic duct, while the others possess a short to long gametolytic duct. <italic><tp:taxon-name><tp:taxon-name-part taxon-name-part-type="genus" reg="Hemiplecta">Hemiplecta</tp:taxon-name-part></tp:taxon-name></italic> also differs from <italic><tp:taxon-name><tp:taxon-name-part taxon-name-part-type="genus" reg="Ariophanta">Ariophanta</tp:taxon-name-part></tp:taxon-name></italic> and <italic><tp:taxon-name><tp:taxon-name-part taxon-name-part-type="genus" reg="Cryptozona">Cryptozona</tp:taxon-name-part></tp:taxon-name></italic> by having unicuspid central teeth, very short or absent flagellum, and a mantle edge with shell lobes; while the latter two genera have tricuspid central teeth, long flagellum, and a mantle edge without shell lobes. In addition, <italic><tp:taxon-name><tp:taxon-name-part taxon-name-part-type="genus" reg="Hemiplecta">Hemiplecta</tp:taxon-name-part></tp:taxon-name></italic> can be distinguished from <italic><tp:taxon-name><tp:taxon-name-part taxon-name-part-type="genus" reg="Nanina">Nanina</tp:taxon-name-part></tp:taxon-name></italic> by its short flagellum (Table <xref ref-type="table" rid="T1">1</xref>).</p><table-wrap id="T1" position="float" orientation="portrait"><label>Table 1.</label><caption><p>Comparison of shell and genitalia characters among four genera of <tp:taxon-name><tp:taxon-name-part taxon-name-part-type="family">Ariophantidae</tp:taxon-name-part></tp:taxon-name>, mainly based on the characteristics of the type species. The superscript numbers are the references: 1 = <xref ref-type="bibr" rid="B106">Schileyko (2002)</xref>, <xref ref-type="bibr" rid="B129">Thiele (1931)</xref>, <xref ref-type="bibr" rid="B135">Zilch (1959)</xref>, 2 = <xref ref-type="bibr" rid="B16">Blanford and Godwin-Austen (1908)</xref>, 3 = <xref ref-type="bibr" rid="B133">Wiegmann (1898)</xref>, <xref ref-type="bibr" rid="B105">Sarasin and Sarasin (1899)</xref>, 4 = Godwin-Austen (1899), and 5 = <xref ref-type="bibr" rid="B119">Sutcharit et al. (2021)</xref>, present study.</p></caption><table id="TID0EM1CI" rules="all"><tbody><tr><td rowspan="1" colspan="1">
                      <bold>Characters</bold>
                    </td><td rowspan="1" colspan="1">
                      <bold><italic><tp:taxon-name><tp:taxon-name-part taxon-name-part-type="genus" reg="Ariophanta">Ariophanta</tp:taxon-name-part></tp:taxon-name></italic> Des Moulins, 1829<sup>1,2</sup></bold>
                    </td><td rowspan="1" colspan="1">
                      <bold><italic><tp:taxon-name><tp:taxon-name-part taxon-name-part-type="genus" reg="Nanina">Nanina</tp:taxon-name-part></tp:taxon-name></italic> Gray, 1834<sup>1,3</sup></bold>
                    </td><td rowspan="1" colspan="1">
                      <bold><italic><tp:taxon-name><tp:taxon-name-part taxon-name-part-type="genus" reg="Hemiplecta">Hemiplecta</tp:taxon-name-part></tp:taxon-name></italic> Albers, 1850<sup>1,2,5</sup></bold>
                    </td><td rowspan="1" colspan="1">
                      <bold><italic><tp:taxon-name><tp:taxon-name-part taxon-name-part-type="genus" reg="Cryptozona">Cryptozona</tp:taxon-name-part></tp:taxon-name></italic> Mörch, 1872<sup>1,4</sup></bold>
                    </td></tr><tr><td rowspan="1" colspan="1">Gametolytic duct</td><td rowspan="1" colspan="1">Short</td><td rowspan="1" colspan="1">long</td><td rowspan="1" colspan="1">absent</td><td rowspan="1" colspan="1">short / absent</td></tr><tr><td rowspan="1" colspan="1">Gametolytic sac</td><td rowspan="1" colspan="1">Bulbous</td><td rowspan="1" colspan="1">bulbous</td><td rowspan="1" colspan="1">bulbous</td><td rowspan="1" colspan="1">bulbous</td></tr><tr><td rowspan="1" colspan="1">Epiphallus</td><td rowspan="1" colspan="1">short, nearly absent</td><td rowspan="1" colspan="1">long</td><td rowspan="1" colspan="1">long</td><td rowspan="1" colspan="1">long</td></tr><tr><td rowspan="1" colspan="1">Epiphallic caecum</td><td rowspan="1" colspan="1">long and straight</td><td rowspan="1" colspan="1">short and straight</td><td rowspan="1" colspan="1">long and straight or coiled</td><td rowspan="1" colspan="1">long and straight</td></tr><tr><td rowspan="1" colspan="1">Flagellum</td><td rowspan="1" colspan="1">very short or absent</td><td rowspan="1" colspan="1">long</td><td rowspan="1" colspan="1">short</td><td rowspan="1" colspan="1">short</td></tr><tr><td rowspan="1" colspan="1">Shell lobe</td><td rowspan="1" colspan="1">Absent</td><td rowspan="1" colspan="1">present</td><td rowspan="1" colspan="1">present / absent</td><td rowspan="1" colspan="1">absent</td></tr><tr><td rowspan="1" colspan="1">Shell coiling</td><td rowspan="1" colspan="1">dextral / sinistral</td><td rowspan="1" colspan="1">dextral</td><td rowspan="1" colspan="1">dextral / sinistral</td><td rowspan="1" colspan="1">dextral</td></tr><tr><td rowspan="1" colspan="1">Central teeth</td><td rowspan="1" colspan="1">Tricuspid</td><td rowspan="1" colspan="1">unicuspid</td><td rowspan="1" colspan="1">unicuspid / tricuspid</td><td rowspan="1" colspan="1">tricuspid</td></tr><tr><td rowspan="1" colspan="1">Distribution</td><td rowspan="1" colspan="1">South Asia</td><td rowspan="1" colspan="1">Indonesia, New Guinea</td><td rowspan="1" colspan="1">Southeast Asia, New Guinea</td><td rowspan="1" colspan="1">South Asia, Indochina</td></tr><tr><td rowspan="1" colspan="1">Type species</td><td rowspan="1" colspan="1"><italic><tp:taxon-name><tp:taxon-name-part taxon-name-part-type="genus" reg="Helix">Helix</tp:taxon-name-part> <tp:taxon-name-part taxon-name-part-type="species" reg="laevipes">laevipes</tp:taxon-name-part></tp:taxon-name></italic> Müller, 1774</td><td rowspan="1" colspan="1"><italic><tp:taxon-name><tp:taxon-name-part taxon-name-part-type="genus" reg="Helix">Helix</tp:taxon-name-part> <tp:taxon-name-part taxon-name-part-type="species" reg="citrina">citrina</tp:taxon-name-part></tp:taxon-name></italic> Linnaeus, 1758</td><td rowspan="1" colspan="1"><italic><tp:taxon-name><tp:taxon-name-part taxon-name-part-type="genus" reg="Helix">Helix</tp:taxon-name-part> <tp:taxon-name-part taxon-name-part-type="species" reg="humphreysiana">humphreysiana</tp:taxon-name-part></tp:taxon-name></italic> Lea, 1840</td><td rowspan="1" colspan="1"><italic><tp:taxon-name><tp:taxon-name-part taxon-name-part-type="genus" reg="Helix">Helix</tp:taxon-name-part> <tp:taxon-name-part taxon-name-part-type="species" reg="ligulata">ligulata</tp:taxon-name-part></tp:taxon-name></italic> Férussac, 1819</td></tr></tbody></table></table-wrap><sec sec-type="Dextral species in Thailand" id="SECID0EG2AE"><title>Dextral species in Thailand</title></sec></tp:treatment-sec><ref-list><ref id="B4"><mixed-citation xmlns:xlink="http://www.w3.org/1999/xlink" xlink:type="simple"><person-group><name name-style="western"><surname>Albers</surname><given-names>JC</given-names></name></person-group> (<year>1860</year>) <source>Die Heliceen, nach Natürlicher Verwandtschaft Systematisch Geordnet.</source><publisher-name>Verlag von Wilhem Engelmann</publisher-name>, <publisher-loc>Berlin</publisher-loc>, <size units="page">359 pp</size>. <ext-link xlink:type="simple" ext-link-type="doi" xlink:href="10.5962/bhl.title.11218">https://doi.org/10.5962/bhl.title.11218</ext-link></mixed-citation></ref><ref id="B29"><mixed-citation xmlns:xlink="http://www.w3.org/1999/xlink" xlink:type="simple"><person-group><name name-style="western"><surname>Godwin-Austen</surname><given-names>HH</given-names></name></person-group> (<year>1888b</year>) <article-title>Notes on and drawings of the animals of various Indian land <tp:taxon-name><tp:taxon-name-part taxon-name-part-type="phylum">Mollusca</tp:taxon-name-part></tp:taxon-name> (Pulmonifera).</article-title><source>Journal of the Asiatic Society of Bengal</source><volume>49</volume>: <fpage>151</fpage>–<lpage>158</lpage>.</mixed-citation></ref><ref id="B135"><mixed-citation xmlns:xlink="http://www.w3.org/1999/xlink" xlink:type="simple"><person-group><name name-style="western"><surname>Zilch</surname><given-names>A</given-names></name></person-group> (<year>1959</year>) <tp:taxon-name><tp:taxon-name-part taxon-name-part-type="class">Gastropoda</tp:taxon-name-part></tp:taxon-name>, <tp:taxon-name><tp:taxon-name-part taxon-name-part-type="subclass">Euthyneura</tp:taxon-name-part></tp:taxon-name>. In: Schindewolf OH (Ed.) Handbuch der Paläozoologie 6: 1–400. Gebrüder Borntraeger, Berlin.</mixed-citation></ref><ref id="B106"><mixed-citation xmlns:xlink="http://www.w3.org/1999/xlink" xlink:type="simple"><person-group><name name-style="western"><surname>Schileyko</surname><given-names>AA</given-names></name></person-group> (<year>2002</year>) Treatise on Recent terrestrial pulmonate molluscs: <tp:taxon-name><tp:taxon-name-part taxon-name-part-type="family">Helicarionidae</tp:taxon-name-part></tp:taxon-name>, <tp:taxon-name><tp:taxon-name-part taxon-name-part-type="family">Gymnarionidae</tp:taxon-name-part></tp:taxon-name>, <tp:taxon-name><tp:taxon-name-part taxon-name-part-type="family">Rhysotinidae</tp:taxon-name-part></tp:taxon-name>, <tp:taxon-name><tp:taxon-name-part taxon-name-part-type="family">Ariophantidae</tp:taxon-name-part></tp:taxon-name>. Ruthenica, Supplement 2, Part 9: 1167–1307.</mixed-citation></ref><ref id="B2"><mixed-citation xmlns:xlink="http://www.w3.org/1999/xlink" xlink:type="simple"><person-group><name name-style="western"><surname>Adams</surname><given-names>H</given-names></name><name name-style="western"><surname>Adams</surname><given-names>A</given-names></name></person-group> (<year>1858</year>) <source>The Genera of Recent <tp:taxon-name><tp:taxon-name-part taxon-name-part-type="phylum">Mollusca</tp:taxon-name-part></tp:taxon-name> (Vol. 2).</source><publisher-name>John Van Voorst</publisher-name>, <publisher-loc>Paternoster Row, London</publisher-loc>, <size units="page">661 pp</size>.</mixed-citation></ref><ref id="B77"><mixed-citation xmlns:xlink="http://www.w3.org/1999/xlink" xlink:type="simple"><person-group><name name-style="western"><surname>Nevill</surname><given-names>G</given-names></name></person-group> (<year>1878</year>) <source>Hand list of <tp:taxon-name><tp:taxon-name-part taxon-name-part-type="phylum">Mollusca</tp:taxon-name-part></tp:taxon-name> in the Indian Museum, Calcutta.</source><publisher-name>Calcutta</publisher-name>, <publisher-loc>Trustees</publisher-loc>, <size units="page">338 pp</size>. <ext-link xlink:type="simple" ext-link-type="doi" xlink:href="10.5962/bhl.title.11957">https://doi.org/10.5962/bhl.title.11957</ext-link></mixed-citation></ref><ref id="B21"><mixed-citation xmlns:xlink="http://www.w3.org/1999/xlink" xlink:type="simple"><person-group><name name-style="western"><surname>Crosse</surname><given-names>H</given-names></name></person-group> (<year>1867</year>) <article-title>Description ďun genre nouveau de la famille des <tp:taxon-name><tp:taxon-name-part taxon-name-part-type="family">Fissurellidae</tp:taxon-name-part></tp:taxon-name>.</article-title><source>Journal de Conchyliologie</source><volume>15</volume>: <fpage>74</fpage>–<lpage>78</lpage>.</mixed-citation></ref><ref id="B54"><mixed-citation xmlns:xlink="http://www.w3.org/1999/xlink" xlink:type="simple"><person-group><name name-style="western"><surname>Laidlaw</surname><given-names>FF</given-names></name></person-group> (<year>1932a</year>) <article-title>Notes on <tp:taxon-name><tp:taxon-name-part taxon-name-part-type="family">Ariophantidae</tp:taxon-name-part></tp:taxon-name> from the Malay Peninsula, with descriptions of new genera.</article-title><source>Proceeding of the Malacological Society of London</source><volume>20</volume>: <fpage>80</fpage>–<lpage>94</lpage>.</mixed-citation></ref><ref id="B114"><mixed-citation xmlns:xlink="http://www.w3.org/1999/xlink" xlink:type="simple"><person-group><name name-style="western"><surname>Solem</surname><given-names>A</given-names></name></person-group> (<year>1966</year>) <article-title>Some non-marine mollusks from Thailand, with notes on classification of the <tp:taxon-name><tp:taxon-name-part taxon-name-part-type="family">Helicarionidae</tp:taxon-name-part></tp:taxon-name>.</article-title><source>Spolia Zoologica Musei Hauniensis</source><volume>24</volume>: <fpage>1</fpage>–<lpage>110</lpage>.</mixed-citation></ref><ref id="B120"><mixed-citation xmlns:xlink="http://www.w3.org/1999/xlink" xlink:type="simple"><person-group><name name-style="western"><surname>Sutcharit</surname><given-names>C</given-names></name><name name-style="western"><surname>Panha</surname><given-names>S</given-names></name></person-group> (<year>2008</year>) <article-title>Taxonomic revaluation of <italic><tp:taxon-name><tp:taxon-name-part taxon-name-part-type="genus">Sarika</tp:taxon-name-part> <tp:taxon-name-part taxon-name-part-type="species">diadema</tp:taxon-name-part></tp:taxon-name></italic> (Dall, 1897) and <italic><tp:taxon-name><tp:taxon-name-part taxon-name-part-type="genus">Sarika</tp:taxon-name-part> <tp:taxon-name-part taxon-name-part-type="species">asamurai</tp:taxon-name-part></tp:taxon-name></italic> (Panha, 1997), two endemic land snails from Thailand (<tp:taxon-name><tp:taxon-name-part taxon-name-part-type="infraclass">Pulmonata</tp:taxon-name-part></tp:taxon-name>: <tp:taxon-name><tp:taxon-name-part taxon-name-part-type="family">Ariophantidae</tp:taxon-name-part></tp:taxon-name>: <tp:taxon-name><tp:taxon-name-part taxon-name-part-type="subfamily">Macrochlamydinae</tp:taxon-name-part></tp:taxon-name>).</article-title><source>Raffles Bulletin of Zoology</source><volume>56</volume>: <fpage>95</fpage>–<lpage>100</lpage>.</mixed-citation></ref><ref id="B129"><mixed-citation xmlns:xlink="http://www.w3.org/1999/xlink" xlink:type="simple"><person-group><name name-style="western"><surname>Thiele</surname><given-names>J</given-names></name></person-group> (<year>1931</year>) <source>Handbuch der systematischen Weichtierkunde Theil 1.</source><publisher-name>Gustav Fischer</publisher-name>, <publisher-loc>Jena</publisher-loc>, <size units="page">735 pp</size>.</mixed-citation></ref><ref id="B16"><mixed-citation xmlns:xlink="http://www.w3.org/1999/xlink" xlink:type="simple"><person-group><name name-style="western"><surname>Blanford</surname><given-names>WT</given-names></name><name name-style="western"><surname>Godwin-Austen</surname><given-names>HH</given-names></name></person-group> (<year>1908</year>) <source>The Fauna of British India, Including Ceylon and Burma. <tp:taxon-name><tp:taxon-name-part taxon-name-part-type="phylum">Mollusca</tp:taxon-name-part></tp:taxon-name>. <tp:taxon-name><tp:taxon-name-part taxon-name-part-type="family">Testacellidae</tp:taxon-name-part></tp:taxon-name> and <tp:taxon-name><tp:taxon-name-part taxon-name-part-type="family">Zonitidae</tp:taxon-name-part></tp:taxon-name>.</source><publisher-name>Taylor and Francis</publisher-name>, <publisher-loc>London</publisher-loc>, <size units="page">311 pp</size>.</mixed-citation></ref><ref id="B133"><mixed-citation xmlns:xlink="http://www.w3.org/1999/xlink" xlink:type="simple"><person-group><name name-style="western"><surname>Wiegmann</surname><given-names>F</given-names></name></person-group> (<year>1898</year>) <article-title>Ergebnisse Einer Zoologischen Forschungsreise in den Molukken und Borneo. Landmollusken (Stylommatophoren). Zootomischer Teil.</article-title><source>Abhandlungen der Senckenbergischen Naturforschenden Gesellschaft</source><volume>24</volume>: <fpage>289</fpage>–<lpage>557</lpage>.</mixed-citation></ref><ref id="B105"><mixed-citation xmlns:xlink="http://www.w3.org/1999/xlink" xlink:type="simple"><person-group><name name-style="western"><surname>Sarasin</surname><given-names>P</given-names></name><name name-style="western"><surname>Sarasin</surname><given-names>F</given-names></name></person-group> (<year>1899</year>) <article-title>Die Land-Mollusken von Celebes.</article-title><source>Materialien zur Naturgeschichte der Insel Celebes</source><volume>2</volume>: <fpage>1</fpage>–<lpage>248</lpage>. <ext-link xlink:type="simple" ext-link-type="doi" xlink:href="10.5962/bhl.title.53476">https://doi.org/10.5962/bhl.title.53476</ext-link></mixed-citation></ref><ref id="B119"><mixed-citation xmlns:xlink="http://www.w3.org/1999/xlink" xlink:type="simple"><person-group><name name-style="western"><surname>Sutcharit</surname><given-names>C</given-names></name><name name-style="western"><surname>Jeratthitikul</surname><given-names>E</given-names></name><name name-style="western"><surname>Tongkerd</surname><given-names>P</given-names></name><name name-style="western"><surname>Panha</surname><given-names>S</given-names></name></person-group> (<year>2021</year>) <article-title>Reassessment and systematic position of the sinistral snails of genus <italic><tp:taxon-name><tp:taxon-name-part taxon-name-part-type="genus">Hemiplecta</tp:taxon-name-part></tp:taxon-name></italic> from Thailand (<tp:taxon-name><tp:taxon-name-part taxon-name-part-type="suborder">Eupulmonata</tp:taxon-name-part></tp:taxon-name>: <tp:taxon-name><tp:taxon-name-part taxon-name-part-type="family">Ariophantidae</tp:taxon-name-part></tp:taxon-name>), with description of two new species.</article-title><source>Contributions to Zoology</source><volume>90</volume>: <fpage>183</fpage>–<lpage>215</lpage>. <ext-link xlink:type="simple" ext-link-type="doi" xlink:href="10.1163/18759866-BJA10016">https://doi.org/10.1163/18759866-BJA10016</ext-link></mixed-citation></ref></ref-list></tp:taxon-treatment>
