# Supplementary material for: Systematic review of the dextral Hemiplecta Albers, 1850 (Eupulmonata, Ariophantidae) from Thailand with description of a new species and list of all the Indochinese species
Source: Zookeys. 2021 Jun 28;1047:101–54. doi: 10.3897/zookeys.1047.65735 (PMC8257565; doi:10.3897/zookeys.1047.65735)
Supplement: XML Treatment for Hemiplecta humphreysiana [file zookeys.1047.65735-treatment2.xml]

<!DOCTYPE tp:taxon-treatment
  PUBLIC "-//TaxonX//DTD Taxonomic Treatment Publishing DTD v0 20100105//EN" "tax-treatment-NSO.dtd">
<tp:taxon-treatment xmlns:tp="http://www.plazi.org/taxpub"><tp:treatment-meta><kwd-group><label>Taxon classification</label><kwd><named-content xmlns:xlink="http://www.w3.org/1999/xlink" content-type="kingdom">Animalia</named-content></kwd><kwd><named-content xmlns:xlink="http://www.w3.org/1999/xlink" content-type="order">Stylommatophora</named-content></kwd><kwd><named-content xmlns:xlink="http://www.w3.org/1999/xlink" content-type="family">Ariophantidae</named-content></kwd></kwd-group><mixed-citation publication-type="journal"><person-group><name><surname>Sutcharit</surname><given-names>Chirasak</given-names></name><name><surname>Panha</surname><given-names>Somsak</given-names></name></person-group><article-title>Systematic review of the dextral <italic><tp:taxon-name><tp:taxon-name-part taxon-name-part-type="genus" reg="Hemiplecta">Hemiplecta</tp:taxon-name-part></tp:taxon-name></italic> Albers, 1850 (<tp:taxon-name><tp:taxon-name-part taxon-name-part-type="suborder">Eupulmonata</tp:taxon-name-part></tp:taxon-name>, <tp:taxon-name><tp:taxon-name-part taxon-name-part-type="family">Ariophantidae</tp:taxon-name-part></tp:taxon-name>) from Thailand with description of a new species and list of all the Indochinese species</article-title><source>Zookeys</source><day>28</day><month>6</month><year>2021</year><volume>1047</volume><fpage>101</fpage><lpage>154</lpage><pub-id pub-id-type="doi">10.3897/zookeys.1047.65735</pub-id></mixed-citation></tp:treatment-meta><tp:nomenclature><tp:taxon-name><object-id xmlns:xlink="http://www.w3.org/1999/xlink" content-type="arpha" xlink:type="simple">BCA141BA-0932-57C2-9651-C7B503DF8A09</object-id>
              <tp:taxon-name-part taxon-name-part-type="genus" reg="Hemiplecta">Hemiplecta</tp:taxon-name-part>
              <tp:taxon-name-part taxon-name-part-type="species" reg="humphreysiana">humphreysiana</tp:taxon-name-part>
            </tp:taxon-name><tp:taxon-authority>(Lea, 1840)</tp:taxon-authority><xref ref-type="fig" rid="F1">Figures 1A</xref><xref ref-type="fig" rid="F2">, 2A, B</xref><xref ref-type="fig" rid="F3">, 3</xref><xref ref-type="fig" rid="F10">, 10A–C</xref><tp:nomenclature-citation-list><tp:nomenclature-citation><tp:taxon-name>
                  <tp:taxon-name-part taxon-name-part-type="genus" reg="Helix">Helix</tp:taxon-name-part> <tp:taxon-name-part taxon-name-part-type="species" reg="humphreysiana">humphreysiana</tp:taxon-name-part></tp:taxon-name><comment>Lea, 1840: 175. Type locality: Pondicherry and Singapore. <xref ref-type="bibr" rid="B59">Lea 1841</xref>: 463, 464, pl. 12, fig. 16. <xref ref-type="bibr" rid="B104">Reeve 1854</xref>: <tp:taxon-name><tp:taxon-name-part taxon-name-part-type="genus" reg="Helix">Helix</tp:taxon-name-part></tp:taxon-name> pl. 74, species 387.</comment></tp:nomenclature-citation><tp:nomenclature-citation><tp:taxon-name>
                  <tp:taxon-name-part taxon-name-part-type="genus" reg="Hemiplecta">Hemiplecta</tp:taxon-name-part> <tp:taxon-name-part taxon-name-part-type="species" reg="humphreysiana">humphreysiana</tp:taxon-name-part></tp:taxon-name><comment>: Morgan, 1885a: 378. Godwin-Austen 1898: 74, pl. 80. figs 6, 6b; pl. 61, figs 1, 1e. <xref ref-type="bibr" rid="B19">Collinge 1902</xref>: 78, pl. 4, figs 16–23. <xref ref-type="bibr" rid="B54">Laidlaw 1932a</xref>: 78. <xref ref-type="bibr" rid="B55">Laidlaw 1932b</xref>: 40. <xref ref-type="bibr" rid="B56">Laidlaw 1933</xref>: 217. <xref ref-type="bibr" rid="B10">Benthem Jutting 1949</xref>: 69. <xref ref-type="bibr" rid="B11">Benthem Jutting 1950</xref>: 444, fig. 64. <xref ref-type="bibr" rid="B57">Laidlaw 1957</xref>: 134. <xref ref-type="bibr" rid="B12">Benthem Jutting 1959</xref>: 148–150. <xref ref-type="bibr" rid="B42">Ho 1995</xref>: 104, 105.</comment></tp:nomenclature-citation><tp:nomenclature-citation><tp:taxon-name>
                  <tp:taxon-name-part taxon-name-part-type="genus" reg="Nanina">Nanina</tp:taxon-name-part> <tp:taxon-name-part taxon-name-part-type="species" reg="humphreysiana">humphreysiana</tp:taxon-name-part></tp:taxon-name><comment>: Martens, 1867: 233, pl. 10, figs 2, 2b, 4. Tryon, 1886: 36, pl. 11, figs 52, 53, pl. 12, fig. 54.</comment></tp:nomenclature-citation><tp:nomenclature-citation><tp:taxon-name>
                  <tp:taxon-name-part taxon-name-part-type="genus" reg="Nanina">Nanina</tp:taxon-name-part> (<tp:taxon-name-part taxon-name-part-type="subgenus" reg="Hemiplecta">Hemiplecta</tp:taxon-name-part>) <tp:taxon-name-part taxon-name-part-type="species" reg="humphreysiana">humphreysiana</tp:taxon-name-part></tp:taxon-name><comment>: Tryon, 1886: 36, pl. 11, figs 52, 53; pl. 12, fig. 54.</comment></tp:nomenclature-citation></tp:nomenclature-citation-list></tp:nomenclature><tp:treatment-sec sec-type="Type specimen" id="SECID0EEAAG"><title>Type specimen.</title><p>See the species list of the Indochinese species (Fig. <xref ref-type="fig" rid="F12">12D</xref>).</p></tp:treatment-sec><tp:treatment-sec sec-type="material" id="SECID0EOAAG"><title>Material examined.</title><p><bold>Singapore</bold>: Bukit Timah: <named-content xmlns:xlink="http://www.w3.org/1999/xlink" content-type="dwc:institutional_code" xlink:type="simple">RMBR</named-content> 1990.1711 (1 specimen in ethanol), 1990.15781–2 (2 specimens in ethanol); <named-content xmlns:xlink="http://www.w3.org/1999/xlink" content-type="dwc:institutional_code" xlink:type="simple">CUMZ</named-content> 4573 (1 shell; Figs <xref ref-type="fig" rid="F2">2A</xref>, <xref ref-type="fig" rid="F3">3</xref>). Botanic Garden: <named-content xmlns:xlink="http://www.w3.org/1999/xlink" content-type="dwc:institutional_code" xlink:type="simple">RMBR</named-content> 1975.2.10.89 (1 shell), <named-content xmlns:xlink="http://www.w3.org/1999/xlink" content-type="dwc:institutional_code" xlink:type="simple">RMBR</named-content> 1990.1710 (1 specimen in ethanol); <named-content xmlns:xlink="http://www.w3.org/1999/xlink" content-type="dwc:institutional_code" xlink:type="simple">CUMZ</named-content> 4571/1 (1 shell), <named-content xmlns:xlink="http://www.w3.org/1999/xlink" content-type="dwc:institutional_code" xlink:type="simple">CUMZ</named-content> 4572 (4 specimens in ethanol). Nee Soon: <named-content xmlns:xlink="http://www.w3.org/1999/xlink" content-type="dwc:institutional_code" xlink:type="simple">RMBR</named-content> 1990.15945 (1 shell), <named-content xmlns:xlink="http://www.w3.org/1999/xlink" content-type="dwc:institutional_code" xlink:type="simple">RMBR</named-content> 1990.16996 (1 specimen in ethanol), <named-content xmlns:xlink="http://www.w3.org/1999/xlink" content-type="dwc:institutional_code" xlink:type="simple">RMBR</named-content> 1990.15103–4 (2 specimens in ethanol), <named-content xmlns:xlink="http://www.w3.org/1999/xlink" content-type="dwc:institutional_code" xlink:type="simple">RMBR</named-content> 1992.3159 (1 specimen in ethanol), <named-content xmlns:xlink="http://www.w3.org/1999/xlink" content-type="dwc:institutional_code" xlink:type="simple">RMBR</named-content> 1992.3160–1 (2 shells), <named-content xmlns:xlink="http://www.w3.org/1999/xlink" content-type="dwc:institutional_code" xlink:type="simple">RMBR</named-content> 1992.3162 (1 specimen in ethanol), <named-content xmlns:xlink="http://www.w3.org/1999/xlink" content-type="dwc:institutional_code" xlink:type="simple">RMBR</named-content> 1994.4116 (1 specimen in ethanol). Singapore: <named-content xmlns:xlink="http://www.w3.org/1999/xlink" content-type="dwc:institutional_code" xlink:type="simple">RMBR</named-content> 1989.509–513 (5 shells), <named-content xmlns:xlink="http://www.w3.org/1999/xlink" content-type="dwc:institutional_code" xlink:type="simple">RMBR</named-content> 1990.15105 (1 specimen in ethanol). <bold>Thailand</bold>: Sirindhorn Waterfall, Halabala National Park, Narathivat Province: <named-content xmlns:xlink="http://www.w3.org/1999/xlink" content-type="dwc:institutional_code" xlink:type="simple">CUMZ</named-content> 4647 (2 shells), <named-content xmlns:xlink="http://www.w3.org/1999/xlink" content-type="dwc:institutional_code" xlink:type="simple">CUMZ</named-content> 4648 (1 shell; Fig. <xref ref-type="fig" rid="F2">2B</xref>).</p><p><bold><italic>Shell.</italic></bold> Shell large (height up to 40 mm, width up to 55 mm), dextral and conic to depressed conic (Fig. <xref ref-type="fig" rid="F2">2A, B</xref>). Whorls 6 to 8, slightly convex; suture wide and shallow. Shell yellowish to brownish, usually with narrow dark brown band on periphery. Upper shell surface darker than lower surface. Apex obtuse; embryonic shell large and smooth; following whorls with thin growth lines. Last whorl rounded to slightly angulate; aperture ovate; lip simple but slightly thickened in adult snail. Columella slightly dilated; parietal callus thin and translucent. Umbilicus open and deep.</p><p><bold><italic>Genitalia.</italic></bold> Atrium (at) very short (Fig. <xref ref-type="fig" rid="F3">3A</xref>). Penis (p) long, slender, cylindrical, and encircled by thin penial sheath (<abbrev xmlns:xlink="http://www.w3.org/1999/xlink" xlink:title="penial sheath" id="ABBRID0EPEAG" xlink:type="simple">psh</abbrev>) extending about one-third of penis length. Epiphallic caecum (<abbrev xmlns:xlink="http://www.w3.org/1999/xlink" xlink:title="epiphallic caecum" id="ABBRID0ETEAG" xlink:type="simple">ec</abbrev>) short, straight; penial retractor muscle (<abbrev xmlns:xlink="http://www.w3.org/1999/xlink" xlink:title="penial retractor muscle" id="ABBRID0EXEAG" xlink:type="simple">pr</abbrev>) thin and attached to the tip. Epiphallus (e) short and about one-third of penis length. Flagellum (<abbrev xmlns:xlink="http://www.w3.org/1999/xlink" xlink:title="flagellum" id="ABBRID0E2EAG" xlink:type="simple">fl</abbrev>) short, stout, and with thin muscle bands connected to penial sheath. Vas deferens (<abbrev xmlns:xlink="http://www.w3.org/1999/xlink" xlink:title="vas deferens" id="ABBRID0E6EAG" xlink:type="simple">vd</abbrev>) small tube. Internal wall of penis with sculpture encircling penial verge (Fig. <xref ref-type="fig" rid="F3">3B</xref>). Penial sculpture (<abbrev xmlns:xlink="http://www.w3.org/1999/xlink" xlink:title="penial sculpture" id="ABBRID0EHFAG" xlink:type="simple">ps</abbrev>) consists of scattering of small papillary knobs arranged randomly on penial wall. Penial verge (<abbrev xmlns:xlink="http://www.w3.org/1999/xlink" xlink:title="penial verge" id="ABBRID0ELFAG" xlink:type="simple">pv</abbrev>) long conic with smooth surface.</p><p>Vagina (v) long and cylindrical (Fig. <xref ref-type="fig" rid="F3">3A, B</xref>); internal wall with thin and smooth longitudinal vaginal pilasters (vp). Dart apparatus (<abbrev xmlns:xlink="http://www.w3.org/1999/xlink" xlink:title="dart apparatus" id="ABBRID0EVFAG" xlink:type="simple">da</abbrev>) long muscular cylinder, externally and internally smooth; dart papilla (<abbrev xmlns:xlink="http://www.w3.org/1999/xlink" xlink:title="dart papilla" id="ABBRID0EZFAG" xlink:type="simple">dp</abbrev>) short, conic, and smooth. Gametolytic sac (<abbrev xmlns:xlink="http://www.w3.org/1999/xlink" xlink:title="gametolytic sac" id="ABBRID0E4FAG" xlink:type="simple">gs</abbrev>) elongate or bulbous without distinct duct. Free oviduct (<abbrev xmlns:xlink="http://www.w3.org/1999/xlink" xlink:title="free oviduct" id="ABBRID0EBGAG" xlink:type="simple">fo</abbrev>) long and encircled with thickened blackish muscular tissue (orange in fresh specimens). Oviduct (<abbrev xmlns:xlink="http://www.w3.org/1999/xlink" xlink:title="oviduct" id="ABBRID0EFGAG" xlink:type="simple">ov</abbrev>) long and with lobules; prostate gland bound to oviduct. Albumen gland (<abbrev xmlns:xlink="http://www.w3.org/1999/xlink" xlink:title="albumin gland" id="ABBRID0EJGAG" xlink:type="simple">ag</abbrev>) small. Hermaphroditic duct (<abbrev xmlns:xlink="http://www.w3.org/1999/xlink" xlink:title="hermaphroditic duct" id="ABBRID0ENGAG" xlink:type="simple">hd</abbrev>) small, convoluted, and connected to lobules of hermaphroditic gland (<abbrev xmlns:xlink="http://www.w3.org/1999/xlink" xlink:title="hermaphroditic duct" id="ABBRID0ERGAG" xlink:type="simple">hg</abbrev>).</p><p><bold><italic>Radula.</italic></bold> Each row containing about 253 teeth (127–(18–32)–1–(29–32)–125). Central tooth unicuspid and triangular (Fig. <xref ref-type="fig" rid="F10">10A</xref>). Lateral teeth unicuspid, slanted, and with curved cusp. Outer lateral teeth with slightly curved cusps; latero-marginal transition from tooth numbers 28 to 32 (Fig. <xref ref-type="fig" rid="F10">10B</xref>). Marginal teeth bicuspid and curved; endocone and ectocone usually similar in shape and size (Fig. <xref ref-type="fig" rid="F10">10C</xref>).</p><p><bold><italic>External features</italic>.</bold> Mantle edge with large dorsal lobes. Right dorsal lobe (<abbrev xmlns:xlink="http://www.w3.org/1999/xlink" xlink:title="right dorsal lobe" id="ABBRID0EUHAG" xlink:type="simple">rdl</abbrev>) to right of anus (an; on the left in figure), large, and thick. Left dorsal lobe to left of anus (on the right in figure), composed of thin crescentic anterior left dorsal lobe (<abbrev xmlns:xlink="http://www.w3.org/1999/xlink" xlink:title="anterior left dorsal lobe" id="ABBRID0EYHAG" xlink:type="simple">aldl</abbrev>), and thin elongated posterior left dorsal lobe (<abbrev xmlns:xlink="http://www.w3.org/1999/xlink" xlink:title="posterior left dorsal lobe" id="ABBRID0E3HAG" xlink:type="simple">pldl</abbrev>). Right shell lobe (<abbrev xmlns:xlink="http://www.w3.org/1999/xlink" xlink:title="right shell lobe" id="ABBRID0EAIAG" xlink:type="simple">rsl</abbrev>) and left shell lobe (<abbrev xmlns:xlink="http://www.w3.org/1999/xlink" xlink:title="left shell lobe" id="ABBRID0EEIAG" xlink:type="simple">lsl</abbrev>) have short finger-shaped extensions located on mantle edge near tip of urinary groove and around junction of anterior and posterior left dorsal lobes, respectively, (Fig. <xref ref-type="fig" rid="F3">3C, D</xref>).</p><p>Pulmonary cavity typically sigmurethran, heart (h; auricle and ventricle) located left of kidney (k; on the right in figure). Pulmonary cavity approximately four times longer than wide. Pulmonary vein (<abbrev xmlns:xlink="http://www.w3.org/1999/xlink" xlink:title="pulmonary vein" id="ABBRID0EOIAG" xlink:type="simple">puv</abbrev>) and venation on lung cavity well developed and distinct. Kidney (k) elongate, slender, and approximately one-third length of pulmonary cavity. Ureter (<abbrev xmlns:xlink="http://www.w3.org/1999/xlink" xlink:title="ureter" id="ABBRID0ESIAG" xlink:type="simple">ur</abbrev>) sigmoid, closed tube arising from tip of kidney, extending along right side of kidney, and curved adjacent to rectum (r). Anus (an) adjacent to mantle edge (Fig. <xref ref-type="fig" rid="F3">3C</xref>).</p><p>Living snails possess long greyish-brown tentacles (Fig. <xref ref-type="fig" rid="F1">1A</xref>). Skin reticulated brownish with blackish reticulations around head. Foot sole relatively elongate, broad and unipartite. Sole of foot plain brownish; side of body brownish; upper part of tail dark greyish. Tail long, curved mid-dorsally, tall dome-shaped in cross section. Caudal horn not overhanging; caudal foss a long vertical slit arranged on tail above sole margin. Pedal groove typical aulacopod and well defined (Fig. <xref ref-type="fig" rid="F3">3E</xref>).</p><fig id="F1" position="float" orientation="portrait"><object-id xmlns:xlink="http://www.w3.org/1999/xlink" content-type="doi" xlink:type="simple">10.3897/zookeys.1047.65735.figure1</object-id><object-id xmlns:xlink="http://www.w3.org/1999/xlink" content-type="arpha" xlink:type="simple">A9FB4BC4-EE94-55F6-8661-6AC9FDCF2AD3</object-id><label>Figure 1.</label><caption><p>Living snail. <bold>A</bold><italic><tp:taxon-name><tp:taxon-name-part taxon-name-part-type="genus" reg="Hemiplecta">Hemiplecta</tp:taxon-name-part> <tp:taxon-name-part taxon-name-part-type="species" reg="humphreysiana">humphreysiana</tp:taxon-name-part></tp:taxon-name></italic> from Singapore (width about 45 mm) <bold>B, C</bold><italic><tp:taxon-name><tp:taxon-name-part taxon-name-part-type="genus" reg="Hemiplecta">Hemiplecta</tp:taxon-name-part> <tp:taxon-name-part taxon-name-part-type="species" reg="distincta">distincta</tp:taxon-name-part></tp:taxon-name></italic><bold>B</bold> from Saraburi, Thailand (width about 65 mm) and <bold>C</bold> mating pairs <bold>D, E</bold><italic><tp:taxon-name><tp:taxon-name-part taxon-name-part-type="genus" reg="Hemiplecta">Hemiplecta</tp:taxon-name-part> <tp:taxon-name-part taxon-name-part-type="species" reg="funerea">funerea</tp:taxon-name-part></tp:taxon-name></italic> from Nan, Thailand (width about 50 mm) <bold>D</bold> yellow shell form and <bold>E</bold> dark shell form (width about 50 mm) <bold>F</bold><italic><tp:taxon-name><tp:taxon-name-part taxon-name-part-type="genus" reg="Hemiplecta">Hemiplecta</tp:taxon-name-part> <tp:taxon-name-part taxon-name-part-type="species" reg="esculenta">esculenta</tp:taxon-name-part></tp:taxon-name></italic> from Chiang Mai, Thailand (width about 30 mm).</p></caption><graphic xmlns:xlink="http://www.w3.org/1999/xlink" xlink:href="zookeys-1047-101-g001.jpg" position="float" orientation="portrait" xlink:type="simple" id="oo_560488.jpg"><uri content-type="original_file" xlink:type="simple">https://binary.pensoft.net/fig/560488</uri></graphic></fig></tp:treatment-sec><tp:treatment-sec sec-type="distribution" id="SECID0ENLAG"><title>Distribution.</title><p>The systematic studies of some <italic><tp:taxon-name><tp:taxon-name-part taxon-name-part-type="genus" reg="Hemiplecta">Hemiplecta</tp:taxon-name-part></tp:taxon-name></italic> species have revealed incongruence between the traditional shell-based and molecular classifications (<xref ref-type="bibr" rid="B119">Sutcharit et al. 2021</xref>). Therefore, apart from Singapore (type locality) the historical record of <italic><tp:taxon-name><tp:taxon-name-part taxon-name-part-type="genus" reg="Hemiplecta">H.</tp:taxon-name-part> <tp:taxon-name-part taxon-name-part-type="species" reg="humphreysiana">humphreysiana</tp:taxon-name-part></tp:taxon-name></italic> from Sumatra, Borneo, and several localities in Peninsular Malaysia (<xref ref-type="bibr" rid="B65">Martens 1867</xref>; <xref ref-type="bibr" rid="B130">Tryon 1886</xref>; Godwin-Austen 1898; <xref ref-type="bibr" rid="B19">Collinge 1902</xref>; <xref ref-type="bibr" rid="B54">Laidlaw 1932a</xref>, <xref ref-type="bibr" rid="B56">1933</xref>, <xref ref-type="bibr" rid="B57">1957</xref>; <xref ref-type="bibr" rid="B11">Benthem Jutting 1950</xref>, <xref ref-type="bibr" rid="B12">1959</xref>) needs to be confirmed by more convincing morphological and molecular evidences. In Thailand, this is the first and only record of this species from Narathivat, the southern-most province of Thailand.</p><fig id="F2" position="float" orientation="portrait"><object-id xmlns:xlink="http://www.w3.org/1999/xlink" content-type="doi" xlink:type="simple">10.3897/zookeys.1047.65735.figure2</object-id><object-id xmlns:xlink="http://www.w3.org/1999/xlink" content-type="arpha" xlink:type="simple">FEB600B6-FEC4-522F-A640-2B5CA1E03F70</object-id><label>Figure 2.</label><caption><p><bold>A, B</bold><italic><tp:taxon-name><tp:taxon-name-part taxon-name-part-type="genus" reg="Hemiplecta">Hemiplecta</tp:taxon-name-part> <tp:taxon-name-part taxon-name-part-type="species" reg="humphreysiana">humphreysiana</tp:taxon-name-part></tp:taxon-name></italic><bold>A</bold> specimen <named-content xmlns:xlink="http://www.w3.org/1999/xlink" content-type="dwc:institutional_code" xlink:type="simple">CUMZ</named-content> 4573 from Singapore and <bold>B</bold> specimen <named-content xmlns:xlink="http://www.w3.org/1999/xlink" content-type="dwc:institutional_code" xlink:type="simple">CUMZ</named-content> 4648 from Narathivat, Thailand <bold>C</bold><italic><tp:taxon-name><tp:taxon-name-part taxon-name-part-type="genus" reg="Hemiplecta">Hemiplecta</tp:taxon-name-part> <tp:taxon-name-part taxon-name-part-type="species" reg="distincta">distincta</tp:taxon-name-part></tp:taxon-name></italic>, specimen <named-content xmlns:xlink="http://www.w3.org/1999/xlink" content-type="dwc:institutional_code" xlink:type="simple">CUMZ</named-content> 4531 from Chacheongsao, Thailand.</p></caption><graphic xmlns:xlink="http://www.w3.org/1999/xlink" xlink:href="zookeys-1047-101-g002.jpg" position="float" orientation="portrait" xlink:type="simple" id="oo_560489.jpg"><uri content-type="original_file" xlink:type="simple">https://binary.pensoft.net/fig/560489</uri></graphic></fig></tp:treatment-sec><tp:treatment-sec sec-type="remarks" id="SECID0E2OAG"><title>Remarks.</title><p>The specimens examined and described herein for the genitalia, pallial system, and radula were collected from Singapore (the correct type locality of this type species) to specify the characteristics for the genus. <italic><tp:taxon-name><tp:taxon-name-part taxon-name-part-type="genus" reg="Hemiplecta">Hemiplecta</tp:taxon-name-part> <tp:taxon-name-part taxon-name-part-type="species" reg="humphreysiana">humphreysiana</tp:taxon-name-part></tp:taxon-name></italic> clearly differs from all other species recorded both in Thailand and Peninsular Malaysia (compared with the type specimens in the list of the species). It can be distinguished from <italic><tp:taxon-name><tp:taxon-name-part taxon-name-part-type="genus" reg="Hemiplecta">H.</tp:taxon-name-part> <tp:taxon-name-part taxon-name-part-type="species" reg="floweri">floweri</tp:taxon-name-part></tp:taxon-name></italic> Smith, 1899 (see <xref ref-type="bibr" rid="B33">Godwin-Austen 1900</xref>) from Peninsular Malaysia, by having a narrow umbilicus, without a brownish spiral band on the umbilical area, and more elevated spire (Smith 1898; <xref ref-type="bibr" rid="B33">Godwin-Austen 1900</xref>). In addition, the straight epiphallic caecum of this species is distinct from the coiled epiphallic caecum of <italic><tp:taxon-name><tp:taxon-name-part taxon-name-part-type="genus" reg="Hemiplecta">H.</tp:taxon-name-part> <tp:taxon-name-part taxon-name-part-type="species" reg="floweri">floweri</tp:taxon-name-part></tp:taxon-name></italic> (Table <xref ref-type="table" rid="T2">2</xref>). Unfortunately, none of the penial sculptures have been prepared for further comparison.</p><table-wrap id="T2" position="float" orientation="portrait"><label>Table 2.</label><caption><p>Shell coiling, shell lobe, and genitalia variation among species that have been classified into the genus <italic><tp:taxon-name><tp:taxon-name-part taxon-name-part-type="genus" reg="Hemiplecta">Hemiplecta</tp:taxon-name-part></tp:taxon-name></italic> s.l.: +, present; -, absent; ? not shown in the literature. References: 1 = <xref ref-type="bibr" rid="B11">Benthem Jutting (1950)</xref>, 2 = <xref ref-type="bibr" rid="B16">Blanford and Godwin-Austen (1908)</xref>, 3 = <xref ref-type="bibr" rid="B19">Collinge (1902)</xref>, 4 = Godwin-Austen (1898), 5 = <xref ref-type="bibr" rid="B33">Godwin-Austen (1900)</xref>, 6 = <xref ref-type="bibr" rid="B34">Godwin-Austen (1919)</xref>, 7 = <xref ref-type="bibr" rid="B63">Maassen (2009)</xref>, 8 = <xref ref-type="bibr" rid="B82">Panha (1987a)</xref>, 9 = <xref ref-type="bibr" rid="B106">Schileyko (2002)</xref>, 10 = <xref ref-type="bibr" rid="B109">Schileyko (2015)</xref>, 11 = <xref ref-type="bibr" rid="B118">Stoliczka (1873)</xref>, 12 = <xref ref-type="bibr" rid="B122">Sutcharit et al. (2012)</xref>, and 13 = <xref ref-type="bibr" rid="B119">Sutcharit et al. (2021)</xref>.</p></caption><table id="TID0ENHDI" rules="all"><tbody><tr><th rowspan="1" colspan="1">Taxa</th><th rowspan="1" colspan="1">Shell coiling</th><th rowspan="1" colspan="1">Right/left shell lobes</th><th rowspan="1" colspan="1">Epiphallic caecum</th><th rowspan="1" colspan="1">Penial verge</th><th rowspan="1" colspan="1">Dart apparatus</th><th rowspan="1" colspan="1">Gametolytic duct</th><th rowspan="1" colspan="1">References</th></tr><tr><td rowspan="1" colspan="1"><italic><tp:taxon-name><tp:taxon-name-part taxon-name-part-type="genus" reg="Hemiplecta">H.</tp:taxon-name-part> <tp:taxon-name-part taxon-name-part-type="species" reg="abbasi">abbasi</tp:taxon-name-part></tp:taxon-name></italic> Maassen, 2009</td><td rowspan="1" colspan="1">dextral</td><td rowspan="1" colspan="1">?</td><td rowspan="1" colspan="1">straight</td><td rowspan="1" colspan="1">+</td><td rowspan="1" colspan="1">+</td><td rowspan="1" colspan="1">-</td><td rowspan="1" colspan="1">7</td></tr><tr><td rowspan="1" colspan="1"><italic><tp:taxon-name><tp:taxon-name-part taxon-name-part-type="genus" reg="Hemiplecta">H.</tp:taxon-name-part> <tp:taxon-name-part taxon-name-part-type="species" reg="ceylanica">ceylanica</tp:taxon-name-part></tp:taxon-name></italic> (Pfeiffer, 1850)</td><td rowspan="1" colspan="1">dextral</td><td rowspan="1" colspan="1">?</td><td rowspan="1" colspan="1">straight</td><td rowspan="1" colspan="1">+</td><td rowspan="1" colspan="1">+</td><td rowspan="1" colspan="1">-</td><td rowspan="1" colspan="1">9</td></tr><tr><td rowspan="1" colspan="1"><italic><tp:taxon-name><tp:taxon-name-part taxon-name-part-type="genus" reg="Hemiplecta">H.</tp:taxon-name-part> <tp:taxon-name-part taxon-name-part-type="species" reg="cymatium">cymatium</tp:taxon-name-part></tp:taxon-name></italic> Pfeiffer, 1856)</td><td rowspan="1" colspan="1">dextral</td><td rowspan="1" colspan="1">+/+</td><td rowspan="1" colspan="1">straight</td><td rowspan="1" colspan="1">+</td><td rowspan="1" colspan="1">+</td><td rowspan="1" colspan="1">-</td><td rowspan="1" colspan="1">11</td></tr><tr><td rowspan="1" colspan="1"><italic><tp:taxon-name><tp:taxon-name-part taxon-name-part-type="genus" reg="Hemiplecta">H.</tp:taxon-name-part> <tp:taxon-name-part taxon-name-part-type="species" reg="distincta">distincta</tp:taxon-name-part></tp:taxon-name></italic> (Pfeiffer, 1850)</td><td rowspan="1" colspan="1">dextral</td><td rowspan="1" colspan="1">-/-</td><td rowspan="1" colspan="1">straight</td><td rowspan="1" colspan="1">-</td><td rowspan="1" colspan="1">+</td><td rowspan="1" colspan="1">-</td><td rowspan="1" colspan="1">5, 6, 8, 9 and present study</td></tr><tr><td rowspan="1" colspan="1"><italic><tp:taxon-name><tp:taxon-name-part taxon-name-part-type="genus" reg="Hemiplecta">H.</tp:taxon-name-part> <tp:taxon-name-part taxon-name-part-type="species" reg="esculenta">esculenta</tp:taxon-name-part></tp:taxon-name></italic> Maassen, 2006</td><td rowspan="1" colspan="1">dextral</td><td rowspan="1" colspan="1">-/-</td><td rowspan="1" colspan="1">straight</td><td rowspan="1" colspan="1">+</td><td rowspan="1" colspan="1">+</td><td rowspan="1" colspan="1">-</td><td rowspan="1" colspan="1">present study</td></tr><tr><td rowspan="1" colspan="1"><italic><tp:taxon-name><tp:taxon-name-part taxon-name-part-type="genus" reg="Hemiplecta">H.</tp:taxon-name-part> <tp:taxon-name-part taxon-name-part-type="species" reg="floweri">floweri</tp:taxon-name-part></tp:taxon-name></italic> (Smith, 1899)</td><td rowspan="1" colspan="1">dextral</td><td rowspan="1" colspan="1">+/+</td><td rowspan="1" colspan="1">coiled</td><td rowspan="1" colspan="1">+</td><td rowspan="1" colspan="1">+</td><td rowspan="1" colspan="1">-</td><td rowspan="1" colspan="1">5</td></tr><tr><td rowspan="1" colspan="1"><italic><tp:taxon-name><tp:taxon-name-part taxon-name-part-type="genus" reg="Hemiplecta">H.</tp:taxon-name-part> <tp:taxon-name-part taxon-name-part-type="species" reg="funerea">funerea</tp:taxon-name-part></tp:taxon-name></italic> (Smith, 1896)</td><td rowspan="1" colspan="1">dextral</td><td rowspan="1" colspan="1">+/-</td><td rowspan="1" colspan="1">coiled</td><td rowspan="1" colspan="1">-</td><td rowspan="1" colspan="1">+</td><td rowspan="1" colspan="1">-</td><td rowspan="1" colspan="1">present study</td></tr><tr><td rowspan="1" colspan="1"><italic><tp:taxon-name><tp:taxon-name-part taxon-name-part-type="genus" reg="Hemiplecta">H.</tp:taxon-name-part> <tp:taxon-name-part taxon-name-part-type="species" reg="humphreysiana">humphreysiana</tp:taxon-name-part></tp:taxon-name></italic> (Lea, 1840)</td><td rowspan="1" colspan="1">dextral</td><td rowspan="1" colspan="1">+/+</td><td rowspan="1" colspan="1">straight</td><td rowspan="1" colspan="1">+</td><td rowspan="1" colspan="1">+</td><td rowspan="1" colspan="1">-</td><td rowspan="1" colspan="1">1, 2, 3, 4 and present study</td></tr><tr><td rowspan="1" colspan="1"><italic><tp:taxon-name><tp:taxon-name-part taxon-name-part-type="genus" reg="Hemiplecta">H.</tp:taxon-name-part> <tp:taxon-name-part taxon-name-part-type="species" reg="ligorica">ligorica</tp:taxon-name-part></tp:taxon-name></italic> Sutcharit &amp; Panha, 2021</td><td rowspan="1" colspan="1">sinistral</td><td rowspan="1" colspan="1">-/-</td><td rowspan="1" colspan="1">straight</td><td rowspan="1" colspan="1">-</td><td rowspan="1" colspan="1">+</td><td rowspan="1" colspan="1">-</td><td rowspan="1" colspan="1">13</td></tr><tr><td rowspan="1" colspan="1"><italic><tp:taxon-name><tp:taxon-name-part taxon-name-part-type="genus" reg="Hemiplecta">H.</tp:taxon-name-part> <tp:taxon-name-part taxon-name-part-type="species" reg="nemorosa">nemorosa</tp:taxon-name-part></tp:taxon-name></italic> sp. nov.</td><td rowspan="1" colspan="1">dextral</td><td rowspan="1" colspan="1">-/-</td><td rowspan="1" colspan="1">straight</td><td rowspan="1" colspan="1">+</td><td rowspan="1" colspan="1">+</td><td rowspan="1" colspan="1">-</td><td rowspan="1" colspan="1">present study</td></tr><tr><td rowspan="1" colspan="1"><italic><tp:taxon-name><tp:taxon-name-part taxon-name-part-type="genus" reg="Helix">H.</tp:taxon-name-part> <tp:taxon-name-part taxon-name-part-type="species" reg="pernobilis">pernobilis</tp:taxon-name-part></tp:taxon-name></italic> (Férussac, 1821)</td><td rowspan="1" colspan="1">dextral</td><td rowspan="1" colspan="1">?</td><td rowspan="1" colspan="1">coiled</td><td rowspan="1" colspan="1">-</td><td rowspan="1" colspan="1">+</td><td rowspan="1" colspan="1">-</td><td rowspan="1" colspan="1">10</td></tr><tr><td rowspan="1" colspan="1"><italic><tp:taxon-name><tp:taxon-name-part taxon-name-part-type="genus" reg="Hemiplecta">H.</tp:taxon-name-part> <tp:taxon-name-part taxon-name-part-type="species" reg="retrorsa">retrorsa</tp:taxon-name-part></tp:taxon-name></italic> (Gould, 1843)</td><td rowspan="1" colspan="1">sinistral</td><td rowspan="1" colspan="1">-/-</td><td rowspan="1" colspan="1">straight</td><td rowspan="1" colspan="1">-</td><td rowspan="1" colspan="1">+</td><td rowspan="1" colspan="1">-</td><td rowspan="1" colspan="1">13</td></tr><tr><td rowspan="1" colspan="1"><italic><tp:taxon-name><tp:taxon-name-part taxon-name-part-type="genus" reg="Hemiplecta">H.</tp:taxon-name-part> <tp:taxon-name-part taxon-name-part-type="species" reg="salangana">salangana</tp:taxon-name-part></tp:taxon-name></italic> (Martens, 1883)</td><td rowspan="1" colspan="1">sinistral</td><td rowspan="1" colspan="1">-/-</td><td rowspan="1" colspan="1">straight</td><td rowspan="1" colspan="1">-</td><td rowspan="1" colspan="1">+</td><td rowspan="1" colspan="1">-</td><td rowspan="1" colspan="1">12</td></tr><tr><td rowspan="1" colspan="1"><italic><tp:taxon-name><tp:taxon-name-part taxon-name-part-type="genus" reg="Hemiplecta">H.</tp:taxon-name-part> <tp:taxon-name-part taxon-name-part-type="species" reg="thailandica">thailandica</tp:taxon-name-part></tp:taxon-name></italic> Sutcharit &amp; Panha, 2021</td><td rowspan="1" colspan="1">sinistral</td><td rowspan="1" colspan="1">-/-</td><td rowspan="1" colspan="1">straight</td><td rowspan="1" colspan="1">-</td><td rowspan="1" colspan="1">+</td><td rowspan="1" colspan="1">-</td><td rowspan="1" colspan="1">13</td></tr><tr><td rowspan="1" colspan="8">
                      <bold>Doubtful generic status</bold>
                    </td></tr><tr><td rowspan="1" colspan="1"><italic><tp:taxon-name><tp:taxon-name-part taxon-name-part-type="genus" reg="Hemiplecta">H.</tp:taxon-name-part> <tp:taxon-name-part taxon-name-part-type="species" reg="malaouyi">malaouyi</tp:taxon-name-part></tp:taxon-name></italic> (Morgan, 1885)</td><td rowspan="1" colspan="1">dextral</td><td rowspan="1" colspan="1">+/+</td><td rowspan="1" colspan="1">coiled</td><td rowspan="1" colspan="1">?</td><td rowspan="1" colspan="1">+</td><td rowspan="1" colspan="1">long cylindrical</td><td rowspan="1" colspan="1">
                      <xref ref-type="bibr" rid="B54">Laidlaw (1932a)</xref>
                    </td></tr><tr><td rowspan="1" colspan="1"><italic><tp:taxon-name><tp:taxon-name-part taxon-name-part-type="genus" reg="Hemiplecta">H.</tp:taxon-name-part> <tp:taxon-name-part taxon-name-part-type="species" reg="densa">densa</tp:taxon-name-part></tp:taxon-name></italic> (Adams &amp; Reeve, 1850)</td><td rowspan="1" colspan="1">dextral</td><td rowspan="1" colspan="1">+/+</td><td rowspan="1" colspan="1">straight</td><td rowspan="1" colspan="1">?</td><td rowspan="1" colspan="1">+</td><td rowspan="1" colspan="1">long cylindrical</td><td rowspan="1" colspan="1">
                      <xref ref-type="bibr" rid="B133">Wiegmann (1898)</xref>
                    </td></tr><tr><td rowspan="1" colspan="1"><italic><tp:taxon-name><tp:taxon-name-part taxon-name-part-type="genus" reg="Hemiplecta">H.</tp:taxon-name-part> <tp:taxon-name-part taxon-name-part-type="species" reg="werberi">werberi</tp:taxon-name-part></tp:taxon-name></italic> (Sarasin &amp; Sarasin, 1899)</td><td rowspan="1" colspan="1">dextral</td><td rowspan="1" colspan="1">?</td><td rowspan="1" colspan="1">straight</td><td rowspan="1" colspan="1">?</td><td rowspan="1" colspan="1">+</td><td rowspan="1" colspan="1">long cylindrical</td><td rowspan="1" colspan="1">
                      <xref ref-type="bibr" rid="B78">Niethammer (1937)</xref>
                    </td></tr><tr><td rowspan="1" colspan="1"><italic><tp:taxon-name><tp:taxon-name-part taxon-name-part-type="genus" reg="Hemiplecta">H.</tp:taxon-name-part> <tp:taxon-name-part taxon-name-part-type="species" reg="foersteri">foersteri</tp:taxon-name-part></tp:taxon-name></italic> Kobelt, 1914</td><td rowspan="1" colspan="1">dextral</td><td rowspan="1" colspan="1">?</td><td rowspan="1" colspan="1">straight</td><td rowspan="1" colspan="1">?</td><td rowspan="1" colspan="1">-</td><td rowspan="1" colspan="1">long cylindrical</td><td rowspan="1" colspan="1">
                      <xref ref-type="bibr" rid="B134">Wiktor (2003)</xref>
                    </td></tr><tr><td rowspan="1" colspan="1"><italic><tp:taxon-name><tp:taxon-name-part taxon-name-part-type="genus" reg="Hemiplecta">H.</tp:taxon-name-part> <tp:taxon-name-part taxon-name-part-type="species" reg="belerang">belerang</tp:taxon-name-part></tp:taxon-name></italic> Cilia &amp; Abbas, 2012</td><td rowspan="1" colspan="1">dextral</td><td rowspan="1" colspan="1">?</td><td rowspan="1" colspan="1">straight</td><td rowspan="1" colspan="1">+</td><td rowspan="1" colspan="1">+</td><td rowspan="1" colspan="1">long cylindrical</td><td rowspan="1" colspan="1">
                      <xref ref-type="bibr" rid="B18">Cilia and Abbas (2012)</xref>
                    </td></tr></tbody></table></table-wrap><fig id="F3" position="float" orientation="portrait"><object-id xmlns:xlink="http://www.w3.org/1999/xlink" content-type="doi" xlink:type="simple">10.3897/zookeys.1047.65735.figure3</object-id><object-id xmlns:xlink="http://www.w3.org/1999/xlink" content-type="arpha" xlink:type="simple">56A35967-F2DF-5A17-8EB0-E4302A2BBC66</object-id><label>Figure 3.</label><caption><p>Genitalia, pallial system, mantle edge structure, and caudal region of <italic><tp:taxon-name><tp:taxon-name-part taxon-name-part-type="genus" reg="Hemiplecta">Hemiplecta</tp:taxon-name-part> <tp:taxon-name-part taxon-name-part-type="species" reg="humphreysiana">humphreysiana</tp:taxon-name-part></tp:taxon-name></italic>, specimen <named-content xmlns:xlink="http://www.w3.org/1999/xlink" content-type="dwc:institutional_code" xlink:type="simple">CUMZ</named-content> 4573 from Singapore <bold>A</bold> whole genital organs <bold>B</bold> internal wall sculpture of penis, vagina and dart chamber <bold>C</bold> pallial system, lung cavity and ventral view of mantle edge <bold>D</bold> dorsal view of mantle edge showing shell lobes and <bold>E</bold> right view of caudal region.</p></caption><graphic xmlns:xlink="http://www.w3.org/1999/xlink" xlink:href="zookeys-1047-101-g003.jpg" position="float" orientation="portrait" xlink:type="simple" id="oo_560490.jpg"><uri content-type="original_file" xlink:type="simple">https://binary.pensoft.net/fig/560490</uri></graphic></fig></tp:treatment-sec><tp:treatment-sec><!--Section generated to contain objects referenced in tp:taxon-treatment.--><fig id="F10" position="float" orientation="portrait"><object-id xmlns:xlink="http://www.w3.org/1999/xlink" content-type="doi" xlink:type="simple">10.3897/zookeys.1047.65735.figure10</object-id><object-id xmlns:xlink="http://www.w3.org/1999/xlink" content-type="arpha" xlink:type="simple">90436094-11BF-5DB2-857B-99BDB449052F</object-id><label>Figure 10.</label><caption><p>Representative <abbrev xmlns:xlink="http://www.w3.org/1999/xlink" xlink:title="scanning electron microscopy" id="ABBRID0ELSBI" xlink:type="simple">SEM</abbrev> images of radula <bold>A–C</bold><italic><tp:taxon-name><tp:taxon-name-part taxon-name-part-type="genus" reg="Hemiplecta">Hemiplecta</tp:taxon-name-part> <tp:taxon-name-part taxon-name-part-type="species" reg="humphreysiana">humphreysiana</tp:taxon-name-part></tp:taxon-name></italic>, specimen <named-content xmlns:xlink="http://www.w3.org/1999/xlink" content-type="dwc:institutional_code" xlink:type="simple">CUMZ</named-content> 4573 from Singapore <bold>A</bold> central and lateral teeth <bold>B</bold> transition from lateral teeth to marginal teeth and <bold>C</bold> outermost marginal teeth <bold>D, E</bold><italic><tp:taxon-name><tp:taxon-name-part taxon-name-part-type="genus" reg="Hemiplecta">Hemiplecta</tp:taxon-name-part> <tp:taxon-name-part taxon-name-part-type="species" reg="distincta">distincta</tp:taxon-name-part></tp:taxon-name></italic>, specimen <named-content xmlns:xlink="http://www.w3.org/1999/xlink" content-type="dwc:institutional_code" xlink:type="simple">CUMZ</named-content> 4560 from Chanthaburi, Thailand <bold>D</bold> central and lateral teeth and <bold>E</bold> outermost marginal teeth <bold>F, G</bold><italic><tp:taxon-name><tp:taxon-name-part taxon-name-part-type="genus" reg="Hemiplecta">Hemiplecta</tp:taxon-name-part> <tp:taxon-name-part taxon-name-part-type="species" reg="funerea">funerea</tp:taxon-name-part></tp:taxon-name></italic>, specimen <named-content xmlns:xlink="http://www.w3.org/1999/xlink" content-type="dwc:institutional_code" xlink:type="simple">CUMZ</named-content> 4575 from Nan, Thailand <bold>F</bold> central and lateral teeth and <bold>G</bold> outermost marginal teeth <bold>H, I</bold><italic><tp:taxon-name><tp:taxon-name-part taxon-name-part-type="genus" reg="Hemiplecta">Hemiplecta</tp:taxon-name-part> <tp:taxon-name-part taxon-name-part-type="species" reg="esculenta">esculenta</tp:taxon-name-part></tp:taxon-name></italic>, specimen <named-content xmlns:xlink="http://www.w3.org/1999/xlink" content-type="dwc:institutional_code" xlink:type="simple">CUMZ</named-content> 4553 from Chiang Mai, Thailand <bold>H</bold> central and lateral teeth <bold>I</bold> transition from lateral teeth to marginal teeth <bold>J</bold><italic><tp:taxon-name><tp:taxon-name-part taxon-name-part-type="genus" reg="Hemiplecta">Hemiplecta</tp:taxon-name-part> <tp:taxon-name-part taxon-name-part-type="species" reg="nemorosa">nemorosa</tp:taxon-name-part></tp:taxon-name></italic> sp. nov., paratype <named-content xmlns:xlink="http://www.w3.org/1999/xlink" content-type="dwc:institutional_code" xlink:type="simple">CUMZ</named-content> 5253 from Maehongsorn, Thailand. Central tooth indicated by ‘C’. Numbers indicate the tooth order from lateral to marginal end.</p></caption><graphic xmlns:xlink="http://www.w3.org/1999/xlink" xlink:href="zookeys-1047-101-g010.jpg" position="float" orientation="portrait" xlink:type="simple" id="oo_560497.jpg"><uri content-type="original_file" xlink:type="simple">https://binary.pensoft.net/fig/560497</uri></graphic></fig><fig id="F12" position="float" orientation="portrait"><object-id xmlns:xlink="http://www.w3.org/1999/xlink" content-type="doi" xlink:type="simple">10.3897/zookeys.1047.65735.figure12</object-id><object-id xmlns:xlink="http://www.w3.org/1999/xlink" content-type="arpha" xlink:type="simple">3FA2697C-AD2B-5FEC-894B-077AC456A857</object-id><label>Figure 12.</label><caption><p><bold>A</bold><italic><tp:taxon-name><tp:taxon-name-part taxon-name-part-type="genus" reg="Hemiplecta">Hemiplecta</tp:taxon-name-part> <tp:taxon-name-part taxon-name-part-type="species" reg="denserugata">denserugata</tp:taxon-name-part></tp:taxon-name></italic>, syntype <named-content xmlns:xlink="http://www.w3.org/1999/xlink" content-type="dwc:institutional_code" xlink:type="simple">SMF</named-content> 226943/1 <bold>B</bold><italic><tp:taxon-name><tp:taxon-name-part taxon-name-part-type="genus" reg="Hemiplecta">Hemiplecta</tp:taxon-name-part> <tp:taxon-name-part taxon-name-part-type="species" reg="distincta">distincta</tp:taxon-name-part></tp:taxon-name></italic>, holotype <named-content xmlns:xlink="http://www.w3.org/1999/xlink" content-type="dwc:institutional_code" xlink:type="simple">MNHN</named-content>-IM-2000-35535 of <italic><tp:taxon-name><tp:taxon-name-part taxon-name-part-type="genus" reg="Hemiplecta">Hemiplecta</tp:taxon-name-part> <tp:taxon-name-part taxon-name-part-type="species" reg="franzhuberi">franzhuberi</tp:taxon-name-part></tp:taxon-name></italic> Thach, 2020 <bold>C</bold><italic><tp:taxon-name><tp:taxon-name-part taxon-name-part-type="genus" reg="Hemiplecta">Hemiplecta</tp:taxon-name-part> <tp:taxon-name-part taxon-name-part-type="species" reg="funerea">funerea</tp:taxon-name-part></tp:taxon-name></italic>, lectotype NHMUK 1896.1.25.4 <bold>D</bold><italic><tp:taxon-name><tp:taxon-name-part taxon-name-part-type="genus" reg="Hemiplecta">Hemiplecta</tp:taxon-name-part> <tp:taxon-name-part taxon-name-part-type="species" reg="gordoniae">gordoniae</tp:taxon-name-part></tp:taxon-name></italic>, specimen NHMUK 1903.7.1.309 <bold>E</bold><italic><tp:taxon-name><tp:taxon-name-part taxon-name-part-type="genus" reg="Hemiplecta">Hemiplecta</tp:taxon-name-part> <tp:taxon-name-part taxon-name-part-type="species" reg="humphreysiana">humphreysiana</tp:taxon-name-part></tp:taxon-name></italic>, syntype <abbrev xmlns:xlink="http://www.w3.org/1999/xlink" xlink:title="National Museum of Natural History, Smithsonian Institute, Washington D.C." id="ABBRID0EFKCI" xlink:type="simple">NMNH</abbrev> 116569.</p></caption><graphic xmlns:xlink="http://www.w3.org/1999/xlink" xlink:href="zookeys-1047-101-g012.jpg" position="float" orientation="portrait" xlink:type="simple" id="oo_560499.jpg"><uri content-type="original_file" xlink:type="simple">https://binary.pensoft.net/fig/560499</uri></graphic></fig></tp:treatment-sec><ref-list><ref id="B59"><mixed-citation xmlns:xlink="http://www.w3.org/1999/xlink" xlink:type="simple"><person-group><name name-style="western"><surname>Lea</surname><given-names>I</given-names></name></person-group> (<year>1841</year>) <article-title>Description of nineteen new species of Colimacea.</article-title><source>Transactions of the American Philosophical Society</source><volume>7</volume>: <fpage>455</fpage>–<lpage>465</lpage>. <ext-link xlink:type="simple" ext-link-type="doi" xlink:href="10.2307/1005313">https://doi.org/10.2307/1005313</ext-link></mixed-citation></ref><ref id="B104"><mixed-citation xmlns:xlink="http://www.w3.org/1999/xlink" xlink:type="simple"><person-group><name name-style="western"><surname>Reeve</surname><given-names>LA</given-names></name></person-group> (<year>1854</year>) Conchologia Iconica: Illustrations of the shells of molluscous animals (Vol. 7), <tp:taxon-name><tp:taxon-name-part taxon-name-part-type="genus">Helix</tp:taxon-name-part></tp:taxon-name>. Lovell Reeve &amp; Co., London.</mixed-citation></ref><ref id="B19"><mixed-citation xmlns:xlink="http://www.w3.org/1999/xlink" xlink:type="simple"><person-group><name name-style="western"><surname>Collinge</surname><given-names>WE</given-names></name></person-group> (<year>1902</year>) <article-title>On the non-operculate land and freshwater molluscs collected by members of the “Skeat Expedition” in the Malay Peninsula, 1899–1900.</article-title><source>Journal of Malacology</source><volume>9</volume>: <fpage>71</fpage>–<lpage>95</lpage>.</mixed-citation></ref><ref id="B54"><mixed-citation xmlns:xlink="http://www.w3.org/1999/xlink" xlink:type="simple"><person-group><name name-style="western"><surname>Laidlaw</surname><given-names>FF</given-names></name></person-group> (<year>1932a</year>) <article-title>Notes on <tp:taxon-name><tp:taxon-name-part taxon-name-part-type="family">Ariophantidae</tp:taxon-name-part></tp:taxon-name> from the Malay Peninsula, with descriptions of new genera.</article-title><source>Proceeding of the Malacological Society of London</source><volume>20</volume>: <fpage>80</fpage>–<lpage>94</lpage>.</mixed-citation></ref><ref id="B55"><mixed-citation xmlns:xlink="http://www.w3.org/1999/xlink" xlink:type="simple"><person-group><name name-style="western"><surname>Laidlaw</surname><given-names>FF</given-names></name></person-group> (<year>1932b</year>) <article-title>Notes on the land <tp:taxon-name><tp:taxon-name-part taxon-name-part-type="phylum">Mollusca</tp:taxon-name-part></tp:taxon-name> of the Batu caves, Selangor with description of two new species.</article-title><source>Bulletins of the Raffles Museum</source><volume>7</volume>: <fpage>35</fpage>–<lpage>41</lpage>.</mixed-citation></ref><ref id="B56"><mixed-citation xmlns:xlink="http://www.w3.org/1999/xlink" xlink:type="simple"><person-group><name name-style="western"><surname>Laidlaw</surname><given-names>FF</given-names></name></person-group> (<year>1933</year>) <article-title>A list of land and fresh-water <tp:taxon-name><tp:taxon-name-part taxon-name-part-type="phylum">Mollusca</tp:taxon-name-part></tp:taxon-name> of the Malay Peninsular. Land <tp:taxon-name><tp:taxon-name-part taxon-name-part-type="phylum">Mollusca</tp:taxon-name-part></tp:taxon-name>, part II, <tp:taxon-name><tp:taxon-name-part taxon-name-part-type="infraclass">Pulmonata</tp:taxon-name-part></tp:taxon-name>.</article-title><source>Journal of the Malacological branch of the Royal Asiatic Society</source><volume>11</volume>: <fpage>211</fpage>–<lpage>234</lpage>.</mixed-citation></ref><ref id="B10"><mixed-citation xmlns:xlink="http://www.w3.org/1999/xlink" xlink:type="simple"><person-group><name name-style="western"><surname>Benthem Jutting</surname><given-names>WSS van</given-names></name></person-group> (<year>1949</year>) <article-title>On a collection of non-marine <tp:taxon-name><tp:taxon-name-part taxon-name-part-type="phylum">Mollusca</tp:taxon-name-part></tp:taxon-name> from Malaya in the Raffles Museum, Singapore, with an appendix on cave shells.</article-title><source>Bulletins of the Raffles Museum</source><volume>19</volume>: <fpage>50</fpage>–<lpage>77</lpage>.</mixed-citation></ref><ref id="B11"><mixed-citation xmlns:xlink="http://www.w3.org/1999/xlink" xlink:type="simple"><person-group><name name-style="western"><surname>Benthem</surname><given-names>Jutting WSS van</given-names></name></person-group> (<year>1950</year>) <article-title>Anatomie comparée de l’appareil genital chez les pulmonés terrestres de Java, attribués jusqu’ici au genre <italic><tp:taxon-name><tp:taxon-name-part taxon-name-part-type="genus">Hemiplecta</tp:taxon-name-part></tp:taxon-name></italic> Albers, 1850.</article-title><source>Journal de Conchyliologie</source><volume>90</volume>: <fpage>124</fpage>–<lpage>127</lpage>.</mixed-citation></ref><ref id="B57"><mixed-citation xmlns:xlink="http://www.w3.org/1999/xlink" xlink:type="simple"><person-group><name name-style="western"><surname>Laidlaw</surname><given-names>FF</given-names></name></person-group> (<year>1957</year>) <article-title>Notes on the collection of land <tp:taxon-name><tp:taxon-name-part taxon-name-part-type="phylum">Mollusca</tp:taxon-name-part></tp:taxon-name> made by Dr. E. Jacobson in the islands of Simalur and Babi in 1913, with description of new species and races.</article-title><source>Zoologische Mededelingen</source><volume>35</volume>: <fpage>125</fpage>–<lpage>138</lpage>.</mixed-citation></ref><ref id="B12"><mixed-citation xmlns:xlink="http://www.w3.org/1999/xlink" xlink:type="simple"><person-group><name name-style="western"><surname>Benthem Jutting</surname><given-names>WSS van</given-names></name></person-group> (<year>1959</year>) <article-title>Catalogue of the non-marine <tp:taxon-name><tp:taxon-name-part taxon-name-part-type="phylum">Mollusca</tp:taxon-name-part></tp:taxon-name> of Sumatra and of its satellite islands.</article-title><source>Beaufortia</source><volume>7</volume>: <fpage>41</fpage>–<lpage>191</lpage>.</mixed-citation></ref><ref id="B42"><mixed-citation xmlns:xlink="http://www.w3.org/1999/xlink" xlink:type="simple"><person-group><name name-style="western"><surname>Ho</surname><given-names>WH</given-names></name></person-group> (<year>1995</year>) <article-title>A review of the land snail fauna of Singapore.</article-title><source>The Raffles Bulletin of Zoology</source><volume>43</volume>: <fpage>91</fpage>–<lpage>113</lpage>.</mixed-citation></ref><ref id="B119"><mixed-citation xmlns:xlink="http://www.w3.org/1999/xlink" xlink:type="simple"><person-group><name name-style="western"><surname>Sutcharit</surname><given-names>C</given-names></name><name name-style="western"><surname>Jeratthitikul</surname><given-names>E</given-names></name><name name-style="western"><surname>Tongkerd</surname><given-names>P</given-names></name><name name-style="western"><surname>Panha</surname><given-names>S</given-names></name></person-group> (<year>2021</year>) <article-title>Reassessment and systematic position of the sinistral snails of genus <italic><tp:taxon-name><tp:taxon-name-part taxon-name-part-type="genus">Hemiplecta</tp:taxon-name-part></tp:taxon-name></italic> from Thailand (<tp:taxon-name><tp:taxon-name-part taxon-name-part-type="suborder">Eupulmonata</tp:taxon-name-part></tp:taxon-name>: <tp:taxon-name><tp:taxon-name-part taxon-name-part-type="family">Ariophantidae</tp:taxon-name-part></tp:taxon-name>), with description of two new species.</article-title><source>Contributions to Zoology</source><volume>90</volume>: <fpage>183</fpage>–<lpage>215</lpage>. <ext-link xlink:type="simple" ext-link-type="doi" xlink:href="10.1163/18759866-BJA10016">https://doi.org/10.1163/18759866-BJA10016</ext-link></mixed-citation></ref><ref id="B65"><mixed-citation xmlns:xlink="http://www.w3.org/1999/xlink" xlink:type="simple"><person-group><name name-style="western"><surname>Martens</surname><given-names>E von</given-names></name></person-group> (<year>1867</year>) Die Preussische Expedition nach Ost-Asien. Verlag der Königlichen Geheimen Ober-Hofbuchdruckerei. 477 pp.</mixed-citation></ref><ref id="B130"><mixed-citation xmlns:xlink="http://www.w3.org/1999/xlink" xlink:type="simple"><person-group><name name-style="western"><surname>Tryon Jr</surname><given-names>GW</given-names></name></person-group> (<year>1886</year>) Manual of Conchology, Structural and Systematic, with Illustrations of the Species, Series 2, Volume 2, <tp:taxon-name><tp:taxon-name-part taxon-name-part-type="family">Zonitidae</tp:taxon-name-part></tp:taxon-name>. The Academy of Natural Sciences of Philadelphia, 265 pp. [pls 1–64]</mixed-citation></ref><ref id="B33"><mixed-citation xmlns:xlink="http://www.w3.org/1999/xlink" xlink:type="simple"><person-group><name name-style="western"><surname>Godwin-Austen</surname><given-names>HH</given-names></name></person-group> (<year>1900</year>) <article-title>On the anatomy of <italic><tp:taxon-name><tp:taxon-name-part taxon-name-part-type="genus">Hemiplecta</tp:taxon-name-part> <tp:taxon-name-part taxon-name-part-type="species">floweri</tp:taxon-name-part></tp:taxon-name></italic> E.A. Smith, from Perak, Malay Peninsula; with notes on some other eastern genera.</article-title><source>Proceedings of the Malacological Society of London</source><volume>4</volume>: <fpage>31</fpage>–<lpage>36</lpage>. <ext-link xlink:type="simple" ext-link-type="doi" xlink:href="10.1093/oxfordjournals.mollus.a065776">https://doi.org/10.1093/oxfordjournals.mollus.a065776</ext-link></mixed-citation></ref><ref id="B16"><mixed-citation xmlns:xlink="http://www.w3.org/1999/xlink" xlink:type="simple"><person-group><name name-style="western"><surname>Blanford</surname><given-names>WT</given-names></name><name name-style="western"><surname>Godwin-Austen</surname><given-names>HH</given-names></name></person-group> (<year>1908</year>) <source>The Fauna of British India, Including Ceylon and Burma. <tp:taxon-name><tp:taxon-name-part taxon-name-part-type="phylum">Mollusca</tp:taxon-name-part></tp:taxon-name>. <tp:taxon-name><tp:taxon-name-part taxon-name-part-type="family">Testacellidae</tp:taxon-name-part></tp:taxon-name> and <tp:taxon-name><tp:taxon-name-part taxon-name-part-type="family">Zonitidae</tp:taxon-name-part></tp:taxon-name>.</source><publisher-name>Taylor and Francis</publisher-name>, <publisher-loc>London</publisher-loc>, <size units="page">311 pp</size>.</mixed-citation></ref><ref id="B34"><mixed-citation xmlns:xlink="http://www.w3.org/1999/xlink" xlink:type="simple"><person-group><name name-style="western"><surname>Godwin-Austen</surname><given-names>HH</given-names></name></person-group> (<year>1919</year>) <article-title>On the position of <italic><tp:taxon-name><tp:taxon-name-part taxon-name-part-type="genus">Helix</tp:taxon-name-part> <tp:taxon-name-part taxon-name-part-type="species">distincta</tp:taxon-name-part></tp:taxon-name></italic> Pfr. of Siam.</article-title><source>Records of the Indian Museum</source><volume>16</volume>: <fpage>199</fpage>–<lpage>202</lpage>. <ext-link xlink:type="simple" ext-link-type="doi" xlink:href="10.5962/bhl.part.25931">https://doi.org/10.5962/bhl.part.25931</ext-link></mixed-citation></ref><ref id="B63"><mixed-citation xmlns:xlink="http://www.w3.org/1999/xlink" xlink:type="simple"><person-group><name name-style="western"><surname>Maassen</surname><given-names>WJM</given-names></name></person-group> (<year>2009</year>) <article-title>A new <italic><tp:taxon-name><tp:taxon-name-part taxon-name-part-type="genus">Hemiplecta</tp:taxon-name-part></tp:taxon-name></italic> species from a remote mountain in south-east Sumatra, Indonesia (<tp:taxon-name><tp:taxon-name-part taxon-name-part-type="class">Gastropoda</tp:taxon-name-part></tp:taxon-name>, <tp:taxon-name><tp:taxon-name-part taxon-name-part-type="infraclass">Pulmonata</tp:taxon-name-part></tp:taxon-name>, <tp:taxon-name><tp:taxon-name-part taxon-name-part-type="family">Ariophantidae</tp:taxon-name-part></tp:taxon-name>).</article-title><source>Basteria</source><volume>73</volume>: <fpage>77</fpage>–<lpage>80</lpage>.</mixed-citation></ref><ref id="B82"><mixed-citation xmlns:xlink="http://www.w3.org/1999/xlink" xlink:type="simple"><person-group><name name-style="western"><surname>Panha</surname><given-names>S</given-names></name></person-group> (<year>1987a</year>) <article-title>Histochemical and ultrastructural studies on the amatorial organ of <italic><tp:taxon-name><tp:taxon-name-part taxon-name-part-type="genus">Hemiplecta</tp:taxon-name-part> <tp:taxon-name-part taxon-name-part-type="species">distincta</tp:taxon-name-part></tp:taxon-name></italic> (Pfeiffer) (<tp:taxon-name><tp:taxon-name-part taxon-name-part-type="infraclass">Pulmonata</tp:taxon-name-part></tp:taxon-name>: <tp:taxon-name><tp:taxon-name-part taxon-name-part-type="family">Ariophantidae</tp:taxon-name-part></tp:taxon-name>).</article-title><source>Venus</source><volume>46</volume>: <fpage>108</fpage>–<lpage>115</lpage>.</mixed-citation></ref><ref id="B106"><mixed-citation xmlns:xlink="http://www.w3.org/1999/xlink" xlink:type="simple"><person-group><name name-style="western"><surname>Schileyko</surname><given-names>AA</given-names></name></person-group> (<year>2002</year>) Treatise on Recent terrestrial pulmonate molluscs: <tp:taxon-name><tp:taxon-name-part taxon-name-part-type="family">Helicarionidae</tp:taxon-name-part></tp:taxon-name>, <tp:taxon-name><tp:taxon-name-part taxon-name-part-type="family">Gymnarionidae</tp:taxon-name-part></tp:taxon-name>, <tp:taxon-name><tp:taxon-name-part taxon-name-part-type="family">Rhysotinidae</tp:taxon-name-part></tp:taxon-name>, <tp:taxon-name><tp:taxon-name-part taxon-name-part-type="family">Ariophantidae</tp:taxon-name-part></tp:taxon-name>. Ruthenica, Supplement 2, Part 9: 1167–1307.</mixed-citation></ref><ref id="B109"><mixed-citation xmlns:xlink="http://www.w3.org/1999/xlink" xlink:type="simple"><person-group><name name-style="western"><surname>Schileyko</surname><given-names>AA</given-names></name></person-group> (<year>2015</year>) <article-title>Taxonomic position of <italic><tp:taxon-name><tp:taxon-name-part taxon-name-part-type="genus">Helix</tp:taxon-name-part> <tp:taxon-name-part taxon-name-part-type="species">pernobilis</tp:taxon-name-part></tp:taxon-name></italic> Férussac 1821 and notes on the genus <italic><tp:taxon-name><tp:taxon-name-part taxon-name-part-type="genus">Koratia</tp:taxon-name-part></tp:taxon-name></italic> (<tp:taxon-name><tp:taxon-name-part taxon-name-part-type="class">Gastropoda</tp:taxon-name-part></tp:taxon-name>: <tp:taxon-name><tp:taxon-name-part taxon-name-part-type="infraclass">Pulmonata</tp:taxon-name-part></tp:taxon-name>: <tp:taxon-name><tp:taxon-name-part taxon-name-part-type="family">Ariophantidae</tp:taxon-name-part></tp:taxon-name>).</article-title><source>Ruthenica</source><volume>25</volume>: <fpage>15</fpage>–<lpage>18</lpage>.</mixed-citation></ref><ref id="B118"><mixed-citation xmlns:xlink="http://www.w3.org/1999/xlink" xlink:type="simple"><person-group><name name-style="western"><surname>Stoliczka</surname><given-names>F</given-names></name></person-group> (<year>1873</year>) <article-title>On the lands-shells of Penang Island, with description of the animal and anatomical notes, part two, <tp:taxon-name><tp:taxon-name-part taxon-name-part-type="superfamily">Helicacea</tp:taxon-name-part></tp:taxon-name>.</article-title><source>Journal of the Asiatic Society of Bengal</source><volume>42</volume>: <fpage>11</fpage>–<lpage>38</lpage>.</mixed-citation></ref><ref id="B122"><mixed-citation xmlns:xlink="http://www.w3.org/1999/xlink" xlink:type="simple"><person-group><name name-style="western"><surname>Sutcharit</surname><given-names>C</given-names></name><name name-style="western"><surname>Tongkerd</surname><given-names>P</given-names></name><name name-style="western"><surname>Aileen-Tan</surname><given-names>SH</given-names></name><name name-style="western"><surname>Panha</surname><given-names>S</given-names></name></person-group> (<year>2012</year>) <article-title>Taxonomic revision of <italic><tp:taxon-name><tp:taxon-name-part taxon-name-part-type="genus">Dyakia</tp:taxon-name-part> <tp:taxon-name-part taxon-name-part-type="species">janus</tp:taxon-name-part></tp:taxon-name></italic> from peninsular Malaysia (<tp:taxon-name><tp:taxon-name-part taxon-name-part-type="infraclass">Pulmonata</tp:taxon-name-part></tp:taxon-name>: <tp:taxon-name><tp:taxon-name-part taxon-name-part-type="family">Dyakiidae</tp:taxon-name-part></tp:taxon-name>), with notes on other sinistrally coiled helicarionoids.</article-title><source>Raffles Bulletin of Zoology</source><volume>60</volume>: <fpage>279</fpage>–<lpage>287</lpage>.</mixed-citation></ref><ref id="B133"><mixed-citation xmlns:xlink="http://www.w3.org/1999/xlink" xlink:type="simple"><person-group><name name-style="western"><surname>Wiegmann</surname><given-names>F</given-names></name></person-group> (<year>1898</year>) <article-title>Ergebnisse Einer Zoologischen Forschungsreise in den Molukken und Borneo. Landmollusken (Stylommatophoren). Zootomischer Teil.</article-title><source>Abhandlungen der Senckenbergischen Naturforschenden Gesellschaft</source><volume>24</volume>: <fpage>289</fpage>–<lpage>557</lpage>.</mixed-citation></ref><ref id="B78"><mixed-citation xmlns:xlink="http://www.w3.org/1999/xlink" xlink:type="simple"><person-group><name name-style="western"><surname>Niethammer</surname><given-names>G</given-names></name></person-group> (<year>1937</year>) <article-title>Zur Landschneckenfauna von Celebes.</article-title><source>Archiv für Naturgeschichte (NF)</source><volume>6</volume>: <fpage>389</fpage>–<lpage>416</lpage>.</mixed-citation></ref><ref id="B134"><mixed-citation xmlns:xlink="http://www.w3.org/1999/xlink" xlink:type="simple"><person-group><name name-style="western"><surname>Wiktor</surname><given-names>A</given-names></name></person-group> (<year>2003</year>) <article-title>Terrestrial gastropods (<tp:taxon-name><tp:taxon-name-part taxon-name-part-type="phylum">Mollusca</tp:taxon-name-part></tp:taxon-name>) of province Madang in Papua New Guinea. Part III. <tp:taxon-name><tp:taxon-name-part taxon-name-part-type="infraclass">Pulmonata</tp:taxon-name-part></tp:taxon-name>: <tp:taxon-name><tp:taxon-name-part taxon-name-part-type="family">Rathousiidae</tp:taxon-name-part></tp:taxon-name>, <tp:taxon-name><tp:taxon-name-part taxon-name-part-type="family">Ellobiidae</tp:taxon-name-part></tp:taxon-name>, <tp:taxon-name><tp:taxon-name-part taxon-name-part-type="family">Succineidae</tp:taxon-name-part></tp:taxon-name>, <tp:taxon-name><tp:taxon-name-part taxon-name-part-type="family">Agriolimacidae</tp:taxon-name-part></tp:taxon-name>, <tp:taxon-name><tp:taxon-name-part taxon-name-part-type="family">Endodontidae</tp:taxon-name-part></tp:taxon-name> (partim), <tp:taxon-name><tp:taxon-name-part taxon-name-part-type="family">Ariophantidae</tp:taxon-name-part></tp:taxon-name>, <tp:taxon-name><tp:taxon-name-part taxon-name-part-type="family">Euconulidae</tp:taxon-name-part></tp:taxon-name>, <tp:taxon-name><tp:taxon-name-part taxon-name-part-type="family">Subulinidae</tp:taxon-name-part></tp:taxon-name>, <tp:taxon-name><tp:taxon-name-part taxon-name-part-type="family">Streptaxidae</tp:taxon-name-part></tp:taxon-name>.</article-title><source>Folia Malacologica</source><volume>11</volume>: <fpage>1</fpage>–<lpage>21</lpage>. <ext-link xlink:type="simple" ext-link-type="doi" xlink:href="10.12657/folmal.011.001">https://doi.org/10.12657/folmal.011.001</ext-link></mixed-citation></ref><ref id="B18"><mixed-citation xmlns:xlink="http://www.w3.org/1999/xlink" xlink:type="simple"><person-group><name name-style="western"><surname>Cilia</surname><given-names>DP</given-names></name><name name-style="western"><surname>Abbas</surname><given-names>J</given-names></name></person-group> (<year>2012</year>) <article-title>A new species of <italic><tp:taxon-name><tp:taxon-name-part taxon-name-part-type="genus">Hemiplecta</tp:taxon-name-part></tp:taxon-name></italic> Albers, 1850 (<tp:taxon-name><tp:taxon-name-part taxon-name-part-type="class">Gastropoda</tp:taxon-name-part></tp:taxon-name>, <tp:taxon-name><tp:taxon-name-part taxon-name-part-type="infraclass">Pulmonata</tp:taxon-name-part></tp:taxon-name>, <tp:taxon-name><tp:taxon-name-part taxon-name-part-type="family">Ariophantidae</tp:taxon-name-part></tp:taxon-name>) from Sumatra, Indonesia.</article-title><source>Biodiversity Journal</source><volume>3</volume>: <fpage>137</fpage>–<lpage>144</lpage>.</mixed-citation></ref></ref-list></tp:taxon-treatment>
