# Supplementary material for: Systematic review of the dextral Hemiplecta Albers, 1850 (Eupulmonata, Ariophantidae) from Thailand with description of a new species and list of all the Indochinese species
Source: Zookeys. 2021 Jun 28;1047:101–54. doi: 10.3897/zookeys.1047.65735 (PMC8257565; doi:10.3897/zookeys.1047.65735)
Supplement: XML Treatment for Hemiplecta distincta [file zookeys.1047.65735-treatment3.xml]

<!DOCTYPE tp:taxon-treatment
  PUBLIC "-//TaxonX//DTD Taxonomic Treatment Publishing DTD v0 20100105//EN" "tax-treatment-NSO.dtd">
<tp:taxon-treatment xmlns:tp="http://www.plazi.org/taxpub"><tp:treatment-meta><kwd-group><label>Taxon classification</label><kwd><named-content xmlns:xlink="http://www.w3.org/1999/xlink" content-type="kingdom">Animalia</named-content></kwd><kwd><named-content xmlns:xlink="http://www.w3.org/1999/xlink" content-type="order">Stylommatophora</named-content></kwd><kwd><named-content xmlns:xlink="http://www.w3.org/1999/xlink" content-type="family">Ariophantidae</named-content></kwd></kwd-group><mixed-citation publication-type="journal"><person-group><name><surname>Sutcharit</surname><given-names>Chirasak</given-names></name><name><surname>Panha</surname><given-names>Somsak</given-names></name></person-group><article-title>Systematic review of the dextral <italic><tp:taxon-name><tp:taxon-name-part taxon-name-part-type="genus" reg="Hemiplecta">Hemiplecta</tp:taxon-name-part></tp:taxon-name></italic> Albers, 1850 (<tp:taxon-name><tp:taxon-name-part taxon-name-part-type="suborder">Eupulmonata</tp:taxon-name-part></tp:taxon-name>, <tp:taxon-name><tp:taxon-name-part taxon-name-part-type="family">Ariophantidae</tp:taxon-name-part></tp:taxon-name>) from Thailand with description of a new species and list of all the Indochinese species</article-title><source>Zookeys</source><day>28</day><month>6</month><year>2021</year><volume>1047</volume><fpage>101</fpage><lpage>154</lpage><pub-id pub-id-type="doi">10.3897/zookeys.1047.65735</pub-id></mixed-citation></tp:treatment-meta><tp:nomenclature><tp:taxon-name><object-id xmlns:xlink="http://www.w3.org/1999/xlink" content-type="arpha" xlink:type="simple">E80A2E8D-C02D-5D24-8AF3-07DD2235C9DF</object-id>
              <tp:taxon-name-part taxon-name-part-type="genus" reg="Hemiplecta">Hemiplecta</tp:taxon-name-part>
              <tp:taxon-name-part taxon-name-part-type="species" reg="distincta">distincta</tp:taxon-name-part>
            </tp:taxon-name><tp:taxon-authority>(Pfeiffer, 1850)</tp:taxon-authority><xref ref-type="fig" rid="F1">Figures 1B, C</xref><xref ref-type="fig" rid="F2">, 2C</xref><xref ref-type="fig" rid="F4">, 4</xref><xref ref-type="fig" rid="F10">, 10D, E</xref><tp:nomenclature-citation-list><tp:nomenclature-citation><tp:taxon-name>
                  <tp:taxon-name-part taxon-name-part-type="genus" reg="Helix">Helix</tp:taxon-name-part> <tp:taxon-name-part taxon-name-part-type="species" reg="distincta">distincta</tp:taxon-name-part></tp:taxon-name><comment>Pfeiffer, 1850: 69, 70. Type locality: Insulis Moluccis [possibly error or mislabeling]. <xref ref-type="bibr" rid="B89">Pfeiffer 1853</xref>: 346, pl. 134, figs 1, 2. <xref ref-type="bibr" rid="B104">Reeve 1854</xref>: <tp:taxon-name><tp:taxon-name-part taxon-name-part-type="genus" reg="Helix">Helix</tp:taxon-name-part></tp:taxon-name> pl. 86, species 465.</comment></tp:nomenclature-citation><tp:nomenclature-citation><tp:taxon-name>
                  <tp:taxon-name-part taxon-name-part-type="genus" reg="Nanina">Nanina</tp:taxon-name-part> <tp:taxon-name-part taxon-name-part-type="species" reg="distincta">distincta</tp:taxon-name-part></tp:taxon-name><comment>: Martens, 1860: 7.</comment></tp:nomenclature-citation><tp:nomenclature-citation><tp:taxon-name>
                  <tp:taxon-name-part taxon-name-part-type="genus" reg="Helix">Helix</tp:taxon-name-part> <tp:taxon-name-part taxon-name-part-type="species" reg="neptunus">neptunus</tp:taxon-name-part></tp:taxon-name><comment>Pfeiffer, 1861a: 190. Type locality: Siam [Thailand]. <xref ref-type="bibr" rid="B95">Pfeiffer 1861b</xref>: 176, 177. pl. 48, figs 1, 2. New synonym</comment></tp:nomenclature-citation><tp:nomenclature-citation><tp:taxon-name>
                  <tp:taxon-name-part taxon-name-part-type="genus" reg="Nanina">Nanina</tp:taxon-name-part> (<tp:taxon-name-part taxon-name-part-type="subgenus" reg="Rhyssota">Rhyssota</tp:taxon-name-part>) <tp:taxon-name-part taxon-name-part-type="species" reg="distincta">distincta</tp:taxon-name-part></tp:taxon-name><comment>: Martens, 1867: 69, 70, pl. 6, fig. 8.</comment></tp:nomenclature-citation><tp:nomenclature-citation><tp:taxon-name>
                  <tp:taxon-name-part taxon-name-part-type="genus" reg="Nanina">Nanina</tp:taxon-name-part> (<tp:taxon-name-part taxon-name-part-type="subgenus" reg="Hemiplecta">Hemiplecta</tp:taxon-name-part>) <tp:taxon-name-part taxon-name-part-type="species" reg="distincta">distincta</tp:taxon-name-part></tp:taxon-name><comment>: Tryon, 1886: 30, pl. 8, fig. 26.</comment></tp:nomenclature-citation><tp:nomenclature-citation><tp:taxon-name>
                  <tp:taxon-name-part taxon-name-part-type="genus" reg="Nanina">Nanina</tp:taxon-name-part> (<tp:taxon-name-part taxon-name-part-type="subgenus" reg="Hemiplecta">Hemiplecta</tp:taxon-name-part>) <tp:taxon-name-part taxon-name-part-type="species" reg="neptunus">neptunus</tp:taxon-name-part></tp:taxon-name><comment>: Tryon, 1886: 34, pl. 8, fig. 27.</comment></tp:nomenclature-citation><tp:nomenclature-citation><tp:taxon-name>
                  <tp:taxon-name-part taxon-name-part-type="genus" reg="Hemiplecta">Hemiplecta</tp:taxon-name-part> <tp:taxon-name-part taxon-name-part-type="species" reg="zimmayensis">zimmayensis</tp:taxon-name-part></tp:taxon-name><comment>Godwin-Austen, 1888c: 241, 242. Type locality: Zimme, Siam territory [Chiang Mai Province, Thailand]. New synonym</comment></tp:nomenclature-citation><tp:nomenclature-citation><tp:taxon-name>
                  <tp:taxon-name-part taxon-name-part-type="genus" reg="Ariophanta">Ariophanta</tp:taxon-name-part> (<tp:taxon-name-part taxon-name-part-type="subgenus" reg="Hemiplecta">Hemiplecta</tp:taxon-name-part>) <tp:taxon-name-part taxon-name-part-type="species" reg="distincta">distincta</tp:taxon-name-part></tp:taxon-name><comment>: Morelet, 1891: 231.</comment></tp:nomenclature-citation><tp:nomenclature-citation><tp:taxon-name>
                  <tp:taxon-name-part taxon-name-part-type="genus" reg="Hemiplecta">Hemiplecta</tp:taxon-name-part> <tp:taxon-name-part taxon-name-part-type="species" reg="distincta">distincta</tp:taxon-name-part></tp:taxon-name><comment>: Morelet, 1889: 124. <xref ref-type="bibr" rid="B15">Blanford 1903</xref>: 277, 278. <xref ref-type="bibr" rid="B82">Panha 1987a</xref>: 108–115, figs 1–3. <xref ref-type="bibr" rid="B83">Panha 1987b</xref>: 25–34, fig. 9. <xref ref-type="bibr" rid="B84">Panha 1988a</xref>: 197–206, figs 6, 7. <xref ref-type="bibr" rid="B85">Panha 1988b</xref> 233–239. <xref ref-type="bibr" rid="B86">Panha 1994</xref>: 4–15. <xref ref-type="bibr" rid="B47">Inkhavilay et al. 2019</xref>: 76, figs 35b, c, 56c.</comment></tp:nomenclature-citation><tp:nomenclature-citation><tp:taxon-name>
                  <tp:taxon-name-part taxon-name-part-type="genus" reg="Nanina">Nanina</tp:taxon-name-part> (<tp:taxon-name-part taxon-name-part-type="subgenus" reg="Rhysota">Rhysota</tp:taxon-name-part>) <tp:taxon-name-part taxon-name-part-type="species" reg="distincta">distincta</tp:taxon-name-part></tp:taxon-name><comment>: <xref ref-type="bibr" rid="B27">Fischer and Dautzenberg 1904</xref>: 393. <xref ref-type="bibr" rid="B23">Dautzenberg and Fischer 1906</xref>: 346, 347.</comment></tp:nomenclature-citation><tp:nomenclature-citation><tp:taxon-name>
                  <tp:taxon-name-part taxon-name-part-type="genus" reg="Nanina">Nanina</tp:taxon-name-part> (<tp:taxon-name-part taxon-name-part-type="subgenus" reg="Rhysota">Rhysota</tp:taxon-name-part>) <tp:taxon-name-part taxon-name-part-type="species" reg="distincta">distincta</tp:taxon-name-part> <tp:taxon-name-part taxon-name-part-type="infraspecific-rank">var.</tp:taxon-name-part> <tp:taxon-name-part taxon-name-part-type="variety" reg="neptunus">neptunus</tp:taxon-name-part></tp:taxon-name><comment>: <xref ref-type="bibr" rid="B24">Dautzenberg and Fischer 1908</xref>: 171.</comment></tp:nomenclature-citation><tp:nomenclature-citation><tp:taxon-name>
                  <tp:taxon-name-part taxon-name-part-type="genus" reg="Koratia">Koratia</tp:taxon-name-part> <tp:taxon-name-part taxon-name-part-type="species" reg="distincta">distincta</tp:taxon-name-part></tp:taxon-name><comment>: <xref ref-type="bibr" rid="B34">Godwin-Austen 1919</xref>: 199–202, figs 1, 2. <xref ref-type="bibr" rid="B106">Schileyko 2002</xref>: 1282, 1283, fig. 1685.</comment></tp:nomenclature-citation><tp:nomenclature-citation><tp:taxon-name>
                  <tp:taxon-name-part taxon-name-part-type="genus" reg="Nanina">Nanina</tp:taxon-name-part> (<tp:taxon-name-part taxon-name-part-type="subgenus" reg="Rhysota">Rhysota</tp:taxon-name-part>) <tp:taxon-name-part taxon-name-part-type="species" reg="distincta">distincta</tp:taxon-name-part> <tp:taxon-name-part taxon-name-part-type="subspecies" reg="neptunus">neptunus</tp:taxon-name-part></tp:taxon-name><comment>: Dautzenberg and Fischer, 1906: 347, 348.</comment></tp:nomenclature-citation><tp:nomenclature-citation><tp:taxon-name>
                  <tp:taxon-name-part taxon-name-part-type="genus" reg="Hemiplecta">Hemiplecta</tp:taxon-name-part> (<tp:taxon-name-part taxon-name-part-type="subgenus" reg="Koratia">Koratia</tp:taxon-name-part>) <tp:taxon-name-part taxon-name-part-type="species" reg="distincta">distincta</tp:taxon-name-part></tp:taxon-name><comment>: Solem, 1966: 27.</comment></tp:nomenclature-citation><tp:nomenclature-citation><tp:taxon-name>
                  <tp:taxon-name-part taxon-name-part-type="genus" reg="Hemiplecta">Hemiplecta</tp:taxon-name-part> (<tp:taxon-name-part taxon-name-part-type="subgenus" reg="Hemiplecta">Hemiplecta</tp:taxon-name-part>) <tp:taxon-name-part taxon-name-part-type="species" reg="distincta">distincta</tp:taxon-name-part></tp:taxon-name><comment>: Hemmen and Hemmen, 2001: 44, fig. 12.</comment></tp:nomenclature-citation><tp:nomenclature-citation><tp:taxon-name>
                  <tp:taxon-name-part taxon-name-part-type="genus" reg="Hemiplecta">Hemiplecta</tp:taxon-name-part> (<tp:taxon-name-part taxon-name-part-type="subgenus" reg="Hemiplecta">Hemiplecta</tp:taxon-name-part>) <tp:taxon-name-part taxon-name-part-type="species" reg="neptunus">neptunus</tp:taxon-name-part></tp:taxon-name><comment>: Hemmen and Hemmen, 2001: 44.</comment></tp:nomenclature-citation><tp:nomenclature-citation><tp:taxon-name>
                  <tp:taxon-name-part taxon-name-part-type="genus" reg="Hemiplecta">Hemiplecta</tp:taxon-name-part> (<tp:taxon-name-part taxon-name-part-type="subgenus" reg="Hemiplecta">Hemiplecta</tp:taxon-name-part>) <tp:taxon-name-part taxon-name-part-type="species" reg="zimmayensis">zimmayensis</tp:taxon-name-part></tp:taxon-name><comment>: Hemmen and Hemmen, 2001: 44.</comment></tp:nomenclature-citation></tp:nomenclature-citation-list></tp:nomenclature><tp:treatment-sec sec-type="Type specimen" id="SECID0ENXBG"><title>Type specimen.</title><p>See the species list of Indochinese species (Fig. <xref ref-type="fig" rid="F11">11C</xref>).</p></tp:treatment-sec><tp:treatment-sec sec-type="material" id="SECID0EXXBG"><title>Material examined.</title><p><bold>Thailand</bold>: Tam Chiang Dao, Chiang Mai: <named-content xmlns:xlink="http://www.w3.org/1999/xlink" content-type="dwc:institutional_code" xlink:type="simple">CUMZ</named-content> 4550 (1 shell), <named-content xmlns:xlink="http://www.w3.org/1999/xlink" content-type="dwc:institutional_code" xlink:type="simple">CUMZ</named-content> 4558 (5 shells). Wang Chao Waterfall, Kampangphet: <named-content xmlns:xlink="http://www.w3.org/1999/xlink" content-type="dwc:institutional_code" xlink:type="simple">CUMZ</named-content> 4641 (4 shells). Klong Lann National Park, Kampangphet: <named-content xmlns:xlink="http://www.w3.org/1999/xlink" content-type="dwc:institutional_code" xlink:type="simple">CUMZ</named-content> 4579 (2 specimens in ethanol). Kaeng Jed Kwae, Watbot, Phitsanuloke: <named-content xmlns:xlink="http://www.w3.org/1999/xlink" content-type="dwc:institutional_code" xlink:type="simple">CUMZ</named-content> 4638 (7 shells). Tam Wang Daeng, Nern Maprang, Phitsanuloke: <named-content xmlns:xlink="http://www.w3.org/1999/xlink" content-type="dwc:institutional_code" xlink:type="simple">CUMZ</named-content> 4632 (1 shell). Khao Nang Rum, Huay Kla Klang National Park, Uthaithani: <named-content xmlns:xlink="http://www.w3.org/1999/xlink" content-type="dwc:institutional_code" xlink:type="simple">CUMZ</named-content> 4502 (6 shells), <named-content xmlns:xlink="http://www.w3.org/1999/xlink" content-type="dwc:institutional_code" xlink:type="simple">CUMZ</named-content> 4510 (3 shells), <named-content xmlns:xlink="http://www.w3.org/1999/xlink" content-type="dwc:institutional_code" xlink:type="simple">CUMZ</named-content> 4538 (3 shells), <named-content xmlns:xlink="http://www.w3.org/1999/xlink" content-type="dwc:institutional_code" xlink:type="simple">CUMZ</named-content> 4541 (6 shells), <named-content xmlns:xlink="http://www.w3.org/1999/xlink" content-type="dwc:institutional_code" xlink:type="simple">CUMZ</named-content> 4607 (6 shells), <named-content xmlns:xlink="http://www.w3.org/1999/xlink" content-type="dwc:institutional_code" xlink:type="simple">CUMZ</named-content> 4610 (9 shells), <named-content xmlns:xlink="http://www.w3.org/1999/xlink" content-type="dwc:institutional_code" xlink:type="simple">CUMZ</named-content> 4611 (3 shells). Jed Sow Noi Waterfall, Muaklek, Saraburi: <named-content xmlns:xlink="http://www.w3.org/1999/xlink" content-type="dwc:institutional_code" xlink:type="simple">CUMZ</named-content> 4548 (3 shells). Pu Kare Botanic Garden, Saraburi: <named-content xmlns:xlink="http://www.w3.org/1999/xlink" content-type="dwc:institutional_code" xlink:type="simple">CUMZ</named-content> 4505 (4 shells), <named-content xmlns:xlink="http://www.w3.org/1999/xlink" content-type="dwc:institutional_code" xlink:type="simple">CUMZ</named-content> 4506 (1 shell), <named-content xmlns:xlink="http://www.w3.org/1999/xlink" content-type="dwc:institutional_code" xlink:type="simple">CUMZ</named-content> 4534 (5 shells). Tam Dao Khao Kaew, Muaklek, Saraburi: <named-content xmlns:xlink="http://www.w3.org/1999/xlink" content-type="dwc:institutional_code" xlink:type="simple">CUMZ</named-content> 4624 (1 shell). Wat Tharahat, Saraburi: <named-content xmlns:xlink="http://www.w3.org/1999/xlink" content-type="dwc:institutional_code" xlink:type="simple">CUMZ</named-content> 4508 (1 shell), 4530 (1 shell). Sam Larn National Park, Saraburi: <named-content xmlns:xlink="http://www.w3.org/1999/xlink" content-type="dwc:institutional_code" xlink:type="simple">CUMZ</named-content> 4578 (2 specimens in ethanol). Bang Srithong, Bang Kruay, Nonthaburi: <named-content xmlns:xlink="http://www.w3.org/1999/xlink" content-type="dwc:institutional_code" xlink:type="simple">CUMZ</named-content> 4555 (5 shells). Khao Look Chang, Pakchong, Nakhonratchasima: <named-content xmlns:xlink="http://www.w3.org/1999/xlink" content-type="dwc:institutional_code" xlink:type="simple">CUMZ</named-content> 4501 (8 shells), <named-content xmlns:xlink="http://www.w3.org/1999/xlink" content-type="dwc:institutional_code" xlink:type="simple">CUMZ</named-content> 4606 (9 shells), <named-content xmlns:xlink="http://www.w3.org/1999/xlink" content-type="dwc:institutional_code" xlink:type="simple">CUMZ</named-content> 4612 (9 shells), <named-content xmlns:xlink="http://www.w3.org/1999/xlink" content-type="dwc:institutional_code" xlink:type="simple">CUMZ</named-content> 4535 (3 shells). Tub Lann National Park, Nakhonratchasima: <named-content xmlns:xlink="http://www.w3.org/1999/xlink" content-type="dwc:institutional_code" xlink:type="simple">CUMZ</named-content> 4617 (1 shell). Nawang, Nongbualumphu: <named-content xmlns:xlink="http://www.w3.org/1999/xlink" content-type="dwc:institutional_code" xlink:type="simple">CUMZ</named-content> 4529 (1 shell). Tam Suwankuha, Nongbualumphu: <named-content xmlns:xlink="http://www.w3.org/1999/xlink" content-type="dwc:institutional_code" xlink:type="simple">CUMZ</named-content> 4633 (3 shells), 4637 (3 shells). Thung Kra-Mang, Phu Kiew Wildlife Sanctuary, Chaiyaphum: <named-content xmlns:xlink="http://www.w3.org/1999/xlink" content-type="dwc:institutional_code" xlink:type="simple">CUMZ</named-content> 4608 (5 shells). Pang Khone, Sakonnakhon: <named-content xmlns:xlink="http://www.w3.org/1999/xlink" content-type="dwc:institutional_code" xlink:type="simple">CUMZ</named-content> 4619 (4 shells). Phuphan Mountains, Sakonnakhon: <named-content xmlns:xlink="http://www.w3.org/1999/xlink" content-type="dwc:institutional_code" xlink:type="simple">CUMZ</named-content> 4504 (6 shells), <named-content xmlns:xlink="http://www.w3.org/1999/xlink" content-type="dwc:institutional_code" xlink:type="simple">CUMZ</named-content> 4507 (5 shells). Phu Kum Khao, Sahatsakhan, Kalasin: <named-content xmlns:xlink="http://www.w3.org/1999/xlink" content-type="dwc:institutional_code" xlink:type="simple">CUMZ</named-content> 4557 (8 shells). Phu Sri Tharn Wildlife Sanctuary, Kalasin: <named-content xmlns:xlink="http://www.w3.org/1999/xlink" content-type="dwc:institutional_code" xlink:type="simple">CUMZ</named-content> 4621 (1 shell). Huay Lao Waterfall, Phuluang Wildlife Sanctuary, Loei: <named-content xmlns:xlink="http://www.w3.org/1999/xlink" content-type="dwc:institutional_code" xlink:type="simple">CUMZ</named-content> 4634 (1 shell). Tam Pha Bend, Chiang Karn, Loei: <named-content xmlns:xlink="http://www.w3.org/1999/xlink" content-type="dwc:institutional_code" xlink:type="simple">CUMZ</named-content> 4532 (1 shell). Tam Pha Bing, Wangsapung, Loei: <named-content xmlns:xlink="http://www.w3.org/1999/xlink" content-type="dwc:institutional_code" xlink:type="simple">CUMZ</named-content> 4636 (1 shell). Tam Piya, Loei: <named-content xmlns:xlink="http://www.w3.org/1999/xlink" content-type="dwc:institutional_code" xlink:type="simple">CUMZ</named-content> 4639 (3 shells). Tam Mahasombat, Lomsak, Phetchabun: <named-content xmlns:xlink="http://www.w3.org/1999/xlink" content-type="dwc:institutional_code" xlink:type="simple">CUMZ</named-content> 4567 (1 shell). Tam Yai Namnao, Namnao National Park, Phetchabun: <named-content xmlns:xlink="http://www.w3.org/1999/xlink" content-type="dwc:institutional_code" xlink:type="simple">CUMZ</named-content> 4566 (1 shell), <named-content xmlns:xlink="http://www.w3.org/1999/xlink" content-type="dwc:institutional_code" xlink:type="simple">CUMZ</named-content> 4622 (1 shell). Tam Phraya Nakarat, Phuphaman National Park, Khonkaen: <named-content xmlns:xlink="http://www.w3.org/1999/xlink" content-type="dwc:institutional_code" xlink:type="simple">CUMZ</named-content> 4635 (1 shell). Pha Tam National Park, Ubonratchathani: <named-content xmlns:xlink="http://www.w3.org/1999/xlink" content-type="dwc:institutional_code" xlink:type="simple">CUMZ</named-content> 4604 (3 shells), <named-content xmlns:xlink="http://www.w3.org/1999/xlink" content-type="dwc:institutional_code" xlink:type="simple">CUMZ</named-content> 4616 (3 shells). Yod Dome National Park, Buriram: <named-content xmlns:xlink="http://www.w3.org/1999/xlink" content-type="dwc:institutional_code" xlink:type="simple">CUMZ</named-content> 4629 (2 shells). Wang Ta Krai Waterfall, Nakhonnayok: <named-content xmlns:xlink="http://www.w3.org/1999/xlink" content-type="dwc:institutional_code" xlink:type="simple">CUMZ</named-content> 4540 (2 shells), <named-content xmlns:xlink="http://www.w3.org/1999/xlink" content-type="dwc:institutional_code" xlink:type="simple">CUMZ</named-content> 4549 (2 shells), <named-content xmlns:xlink="http://www.w3.org/1999/xlink" content-type="dwc:institutional_code" xlink:type="simple">CUMZ</named-content> 4605 (1 shell), <named-content xmlns:xlink="http://www.w3.org/1999/xlink" content-type="dwc:institutional_code" xlink:type="simple">CUMZ</named-content> 4640 (5 shells), <named-content xmlns:xlink="http://www.w3.org/1999/xlink" content-type="dwc:institutional_code" xlink:type="simple">CUMZ</named-content> 4577 (1 specimen in ethanol). Khao Ang Rue Nai Wildlife Sanctuary, Chachoengsao: <named-content xmlns:xlink="http://www.w3.org/1999/xlink" content-type="dwc:institutional_code" xlink:type="simple">CUMZ</named-content> 4531 (1 shell; Fig. <xref ref-type="fig" rid="F2">2B</xref>), <named-content xmlns:xlink="http://www.w3.org/1999/xlink" content-type="dwc:institutional_code" xlink:type="simple">CUMZ</named-content> 4546 (7 shells), <named-content xmlns:xlink="http://www.w3.org/1999/xlink" content-type="dwc:institutional_code" xlink:type="simple">CUMZ</named-content> 4609 (3 shells), <named-content xmlns:xlink="http://www.w3.org/1999/xlink" content-type="dwc:institutional_code" xlink:type="simple">CUMZ</named-content> 4613 (4 shells), <named-content xmlns:xlink="http://www.w3.org/1999/xlink" content-type="dwc:institutional_code" xlink:type="simple">CUMZ</named-content> 4620 (2 shells), <named-content xmlns:xlink="http://www.w3.org/1999/xlink" content-type="dwc:institutional_code" xlink:type="simple">CUMZ</named-content> 4627 (1 shell), <named-content xmlns:xlink="http://www.w3.org/1999/xlink" content-type="dwc:institutional_code" xlink:type="simple">CUMZ</named-content> 4630 (1 shell). Pang Srida National Park, Prachinburi: <named-content xmlns:xlink="http://www.w3.org/1999/xlink" content-type="dwc:institutional_code" xlink:type="simple">CUMZ</named-content> 4631 (4 shells). Ra-Ru, Taphraya, Srakeow: <named-content xmlns:xlink="http://www.w3.org/1999/xlink" content-type="dwc:institutional_code" xlink:type="simple">CUMZ</named-content> 4628 (1 shell). Tam Leum, Klonghad, Srakeow: <named-content xmlns:xlink="http://www.w3.org/1999/xlink" content-type="dwc:institutional_code" xlink:type="simple">CUMZ</named-content> 4625 (1 shell). Khao Cha Ang-Oan, Borthong, Chonburi: <named-content xmlns:xlink="http://www.w3.org/1999/xlink" content-type="dwc:institutional_code" xlink:type="simple">CUMZ</named-content> 4542 (4 shells), <named-content xmlns:xlink="http://www.w3.org/1999/xlink" content-type="dwc:institutional_code" xlink:type="simple">CUMZ</named-content> 4618 (1 shell), <named-content xmlns:xlink="http://www.w3.org/1999/xlink" content-type="dwc:institutional_code" xlink:type="simple">CUMZ</named-content> 4626 (4 shells). Khao Cha Mao Waterfall, Rayong: <named-content xmlns:xlink="http://www.w3.org/1999/xlink" content-type="dwc:institutional_code" xlink:type="simple">CUMZ</named-content> 4543 (1 shell). Tam Suwanphupha, Khao Chamao, Rayong: <named-content xmlns:xlink="http://www.w3.org/1999/xlink" content-type="dwc:institutional_code" xlink:type="simple">CUMZ</named-content> 4545 (1 shell). Wat Ma-deau (Tam Khao Loi), Khao Chamao, Rayong: <named-content xmlns:xlink="http://www.w3.org/1999/xlink" content-type="dwc:institutional_code" xlink:type="simple">CUMZ</named-content> 4544 (4 shells). Plieu National Park, Chanthaburi: <named-content xmlns:xlink="http://www.w3.org/1999/xlink" content-type="dwc:institutional_code" xlink:type="simple">CUMZ</named-content> 4509 (1 shell), <named-content xmlns:xlink="http://www.w3.org/1999/xlink" content-type="dwc:institutional_code" xlink:type="simple">CUMZ</named-content> 4536 (1 shell), <named-content xmlns:xlink="http://www.w3.org/1999/xlink" content-type="dwc:institutional_code" xlink:type="simple">CUMZ</named-content> 4539 (9 shells), <named-content xmlns:xlink="http://www.w3.org/1999/xlink" content-type="dwc:institutional_code" xlink:type="simple">CUMZ</named-content> 4560 (1 specimen in ethanol; Fig. <xref ref-type="fig" rid="F4">4</xref>), <named-content xmlns:xlink="http://www.w3.org/1999/xlink" content-type="dwc:institutional_code" xlink:type="simple">CUMZ</named-content> 4601 (1 shell), <named-content xmlns:xlink="http://www.w3.org/1999/xlink" content-type="dwc:institutional_code" xlink:type="simple">CUMZ</named-content> 4615 (4 shells). Sibha Shan Waterfall, Chanthaburi: <named-content xmlns:xlink="http://www.w3.org/1999/xlink" content-type="dwc:institutional_code" xlink:type="simple">CUMZ</named-content> 4547 (6 shells). Tha Mai District, Chanthaburi: <named-content xmlns:xlink="http://www.w3.org/1999/xlink" content-type="dwc:institutional_code" xlink:type="simple">CUMZ</named-content> 4603 (1 shell). Koh Kud, Trat: <named-content xmlns:xlink="http://www.w3.org/1999/xlink" content-type="dwc:institutional_code" xlink:type="simple">CUMZ</named-content> 4559 (9 shells), <named-content xmlns:xlink="http://www.w3.org/1999/xlink" content-type="dwc:institutional_code" xlink:type="simple">CUMZ</named-content> 4614 (7 shells). Kaeng Kracharn National Park, Phetchaburi: <named-content xmlns:xlink="http://www.w3.org/1999/xlink" content-type="dwc:institutional_code" xlink:type="simple">CUMZ</named-content> 4527 (1 shell). Tam Nam Pud, Pangnga: <named-content xmlns:xlink="http://www.w3.org/1999/xlink" content-type="dwc:institutional_code" xlink:type="simple">CUMZ</named-content> 4623 (1 shell).</p><fig id="F4" position="float" orientation="portrait"><object-id xmlns:xlink="http://www.w3.org/1999/xlink" content-type="doi" xlink:type="simple">10.3897/zookeys.1047.65735.figure4</object-id><object-id xmlns:xlink="http://www.w3.org/1999/xlink" content-type="arpha" xlink:type="simple">7C709F71-C2EC-5151-824B-BB0AD6AF2C55</object-id><label>Figure 4.</label><caption><p>Genitalia, mantle edge structure, and caudal region of <italic><tp:taxon-name><tp:taxon-name-part taxon-name-part-type="genus" reg="Hemiplecta">Hemiplecta</tp:taxon-name-part> <tp:taxon-name-part taxon-name-part-type="species" reg="distincta">distincta</tp:taxon-name-part></tp:taxon-name></italic>, specimen <named-content xmlns:xlink="http://www.w3.org/1999/xlink" content-type="dwc:institutional_code" xlink:type="simple">CUMZ</named-content> 4560 from Chanthaburi, Thailand <bold>A</bold> whole genital organ <bold>B</bold> internal wall sculpture of penis, vagina, and dart chamber <bold>C</bold> dorsal view of mantle edge <bold>D</bold> ventral view of mantle edge and <bold>E</bold> right view of caudal region.</p></caption><graphic xmlns:xlink="http://www.w3.org/1999/xlink" xlink:href="zookeys-1047-101-g004.jpg" position="float" orientation="portrait" xlink:type="simple" id="oo_560491.jpg"><uri content-type="original_file" xlink:type="simple">https://binary.pensoft.net/fig/560491</uri></graphic></fig><p><bold><italic>Shell.</italic></bold> Shell large (height up to 55 mm, width up to 75 mm), yellowish with white narrow peripheral band, and paler color below on lower shell surface. Upper shell surface with thin growth lines interrupted with spiral wrinkles. Last whorl large and rounded; aperture large ovate; lip simple but slightly thickened in adult snails (Fig. <xref ref-type="fig" rid="F2">2C</xref>).</p><p><bold><italic>Genitalia.</italic></bold> The external genital organs were described in <xref ref-type="bibr" rid="B33">Godwin-Austen (1900</xref>, <xref ref-type="bibr" rid="B34">1919</xref>). Gametolytic sac (<abbrev xmlns:xlink="http://www.w3.org/1999/xlink" xlink:title="gametolytic sac" id="ABBRID0EPGAI" xlink:type="simple">gs</abbrev>) bulbous with undifferentiated duct. Internal wall of penis exhibits closely packed papilla knobs that abruptly cease near atrium; penial verge absent. Internal sculpture of vagina with thin and smooth longitudinal vaginal pilasters (vp). Internal surface of dart apparatus smooth; dart papilla (<abbrev xmlns:xlink="http://www.w3.org/1999/xlink" xlink:title="dart papilla" id="ABBRID0ETGAI" xlink:type="simple">dp</abbrev>) conic, and with a smooth surface (Fig. <xref ref-type="fig" rid="F4">4A, B</xref>).</p><p><bold><italic>Radula.</italic></bold> Each row with about 543 teeth (276–(15–20)–1–(15–20)–276). Central tooth unicuspid triangular with rounded head (Fig. <xref ref-type="fig" rid="F10">10D</xref>). Lateral teeth unicuspid, oblique and triangular. Outer lateral teeth unicuspid, sickle-shaped, with transition to curved and narrow sickle form; latero-marginal transition starts from tooth numbers 15 to 20. Marginal teeth narrowly curved, bicuspid; endocone and ectocone small and pointed (Fig. <xref ref-type="fig" rid="F10">10E</xref>).</p><p><bold><italic>External features.</italic></bold> Living snails have a similar soft body morphology and pulmonary cavity to that of <italic><tp:taxon-name><tp:taxon-name-part taxon-name-part-type="genus" reg="Hemiplecta">H.</tp:taxon-name-part> <tp:taxon-name-part taxon-name-part-type="species" reg="humphreysiana">humphreysiana</tp:taxon-name-part></tp:taxon-name></italic>. The distinct characters are pale brown to brownish body (Fig. <xref ref-type="fig" rid="F1">1B, C</xref>). Sole of foot brownish; caudal horn not overhanging; caudal foss a long vertical slit arranged on tail above sole margin. Pedal groove typical aulacopod and well defined (Fig. <xref ref-type="fig" rid="F4">4E</xref>). Mantle edge narrow with large dorsal lobes. Right dorsal lobe (<abbrev xmlns:xlink="http://www.w3.org/1999/xlink" xlink:title="right dorsal lobe" id="ABBRID0EJIAI" xlink:type="simple">rdl</abbrev>) to right of pneumostome, large and thick; left dorsal lobe to left of pneumostome, composed of anterior left dorsal lobe (<abbrev xmlns:xlink="http://www.w3.org/1999/xlink" xlink:title="anterior left dorsal lobe" id="ABBRID0ENIAI" xlink:type="simple">aldl</abbrev>) and posterior left dorsal lobe (<abbrev xmlns:xlink="http://www.w3.org/1999/xlink" xlink:title="posterior left dorsal lobe" id="ABBRID0ERIAI" xlink:type="simple">pldl</abbrev>); shell lobe absent (Fig. <xref ref-type="fig" rid="F4">4C, D</xref>).</p></tp:treatment-sec><tp:treatment-sec sec-type="distribution" id="SECID0EZIAI"><title>Distribution.</title><p>Ranges from Cambodia to Laos, Thailand and southern Vietnam (<xref ref-type="bibr" rid="B111">Smith 1896</xref>; <xref ref-type="bibr" rid="B54">Laidlaw 1932a</xref>; <xref ref-type="bibr" rid="B84">Panha 1988a</xref>, <xref ref-type="bibr" rid="B86">1994</xref>; <xref ref-type="bibr" rid="B108">Schileyko 2011</xref>; <xref ref-type="bibr" rid="B47">Inkhavilay et al. 2019</xref>). In Thailand, <italic><tp:taxon-name><tp:taxon-name-part taxon-name-part-type="genus" reg="Hemiplecta">H.</tp:taxon-name-part> <tp:taxon-name-part taxon-name-part-type="species" reg="distincta">distincta</tp:taxon-name-part></tp:taxon-name></italic> is fairly abundant and occurs throughout the country, except for southern Thailand (<xref ref-type="bibr" rid="B85">Panha 1988b</xref>, <xref ref-type="bibr" rid="B86">1994</xref>). The southern limit of the species appears to be near the Isthmus of Kra (10°N). We have a single and old shell from Pangnga Province, southern Thailand that needs to be confirmed.</p></tp:treatment-sec><tp:treatment-sec sec-type="remarks" id="SECID0EKKAI"><title>Remarks.</title><p>The type specimens of <italic><tp:taxon-name><tp:taxon-name-part taxon-name-part-type="genus" reg="Helix">Helix</tp:taxon-name-part> <tp:taxon-name-part taxon-name-part-type="species" reg="neptunus">neptunus</tp:taxon-name-part></tp:taxon-name></italic> Pfeiffer, 1861 and <italic><tp:taxon-name><tp:taxon-name-part taxon-name-part-type="genus" reg="Hemiplecta">Hemiplecta</tp:taxon-name-part> <tp:taxon-name-part taxon-name-part-type="species" reg="zimmayensis">zimmayensis</tp:taxon-name-part></tp:taxon-name></italic> Godwin-Austen, 1888 exhibit a shell morphology and color patterns identical to that of <italic><tp:taxon-name><tp:taxon-name-part taxon-name-part-type="genus" reg="Hemiplecta">H.</tp:taxon-name-part> <tp:taxon-name-part taxon-name-part-type="species" reg="distincta">distincta</tp:taxon-name-part></tp:taxon-name></italic>. The absence of a whitish peripheral band in <italic><tp:taxon-name><tp:taxon-name-part taxon-name-part-type="genus" reg="Helix">Helix</tp:taxon-name-part> <tp:taxon-name-part taxon-name-part-type="species" reg="neptunus">neptunus</tp:taxon-name-part></tp:taxon-name></italic> Pfeiffer, 1861 and the strong growth lines of <italic><tp:taxon-name><tp:taxon-name-part taxon-name-part-type="genus" reg="Hemiplecta">Hemiplecta</tp:taxon-name-part> <tp:taxon-name-part taxon-name-part-type="species" reg="zimmayensis">zimmayensis</tp:taxon-name-part></tp:taxon-name></italic> are the only observed differences from <italic><tp:taxon-name><tp:taxon-name-part taxon-name-part-type="genus" reg="Hemiplecta">H.</tp:taxon-name-part> <tp:taxon-name-part taxon-name-part-type="species" reg="distincta">distincta</tp:taxon-name-part></tp:taxon-name></italic>. Therefore, we recognize these two nominal species as junior subjective synonyms of <italic><tp:taxon-name><tp:taxon-name-part taxon-name-part-type="genus" reg="Hemiplecta">H.</tp:taxon-name-part> <tp:taxon-name-part taxon-name-part-type="species" reg="distincta">distincta</tp:taxon-name-part></tp:taxon-name></italic>.</p><p><italic><tp:taxon-name><tp:taxon-name-part taxon-name-part-type="genus" reg="Hemiplecta">Hemiplecta</tp:taxon-name-part> <tp:taxon-name-part taxon-name-part-type="species" reg="distincta">distincta</tp:taxon-name-part></tp:taxon-name></italic> has long been considered a food item for local people in northeastern Thailand (<xref ref-type="bibr" rid="B83">Panha 1987b</xref>), as well as in Cambodia and Laos (personal observation). It has also been found to be an intermediate host of the rat lungworm, a human pathogen (<xref ref-type="bibr" rid="B83">Panha 1987b</xref>, <xref ref-type="bibr" rid="B85">1988b</xref>). The life cycle and breeding biology of this species have been extensively studied (<xref ref-type="bibr" rid="B82">Panha 1987a</xref>, <xref ref-type="bibr" rid="B83">b</xref>, <xref ref-type="bibr" rid="B84">1988a</xref>, <xref ref-type="bibr" rid="B85">b</xref>, <xref ref-type="bibr" rid="B86">1994</xref>).</p></tp:treatment-sec><tp:treatment-sec><!--Section generated to contain objects referenced in tp:taxon-treatment.--><fig id="F1" position="float" orientation="portrait"><object-id xmlns:xlink="http://www.w3.org/1999/xlink" content-type="doi" xlink:type="simple">10.3897/zookeys.1047.65735.figure1</object-id><object-id xmlns:xlink="http://www.w3.org/1999/xlink" content-type="arpha" xlink:type="simple">A9FB4BC4-EE94-55F6-8661-6AC9FDCF2AD3</object-id><label>Figure 1.</label><caption><p>Living snail. <bold>A</bold><italic><tp:taxon-name><tp:taxon-name-part taxon-name-part-type="genus" reg="Hemiplecta">Hemiplecta</tp:taxon-name-part> <tp:taxon-name-part taxon-name-part-type="species" reg="humphreysiana">humphreysiana</tp:taxon-name-part></tp:taxon-name></italic> from Singapore (width about 45 mm) <bold>B, C</bold><italic><tp:taxon-name><tp:taxon-name-part taxon-name-part-type="genus" reg="Hemiplecta">Hemiplecta</tp:taxon-name-part> <tp:taxon-name-part taxon-name-part-type="species" reg="distincta">distincta</tp:taxon-name-part></tp:taxon-name></italic><bold>B</bold> from Saraburi, Thailand (width about 65 mm) and <bold>C</bold> mating pairs <bold>D, E</bold><italic><tp:taxon-name><tp:taxon-name-part taxon-name-part-type="genus" reg="Hemiplecta">Hemiplecta</tp:taxon-name-part> <tp:taxon-name-part taxon-name-part-type="species" reg="funerea">funerea</tp:taxon-name-part></tp:taxon-name></italic> from Nan, Thailand (width about 50 mm) <bold>D</bold> yellow shell form and <bold>E</bold> dark shell form (width about 50 mm) <bold>F</bold><italic><tp:taxon-name><tp:taxon-name-part taxon-name-part-type="genus" reg="Hemiplecta">Hemiplecta</tp:taxon-name-part> <tp:taxon-name-part taxon-name-part-type="species" reg="esculenta">esculenta</tp:taxon-name-part></tp:taxon-name></italic> from Chiang Mai, Thailand (width about 30 mm).</p></caption><graphic xmlns:xlink="http://www.w3.org/1999/xlink" xlink:href="zookeys-1047-101-g001.jpg" position="float" orientation="portrait" xlink:type="simple" id="oo_560488.jpg"><uri content-type="original_file" xlink:type="simple">https://binary.pensoft.net/fig/560488</uri></graphic></fig><fig id="F2" position="float" orientation="portrait"><object-id xmlns:xlink="http://www.w3.org/1999/xlink" content-type="doi" xlink:type="simple">10.3897/zookeys.1047.65735.figure2</object-id><object-id xmlns:xlink="http://www.w3.org/1999/xlink" content-type="arpha" xlink:type="simple">FEB600B6-FEC4-522F-A640-2B5CA1E03F70</object-id><label>Figure 2.</label><caption><p><bold>A, B</bold><italic><tp:taxon-name><tp:taxon-name-part taxon-name-part-type="genus" reg="Hemiplecta">Hemiplecta</tp:taxon-name-part> <tp:taxon-name-part taxon-name-part-type="species" reg="humphreysiana">humphreysiana</tp:taxon-name-part></tp:taxon-name></italic><bold>A</bold> specimen <named-content xmlns:xlink="http://www.w3.org/1999/xlink" content-type="dwc:institutional_code" xlink:type="simple">CUMZ</named-content> 4573 from Singapore and <bold>B</bold> specimen <named-content xmlns:xlink="http://www.w3.org/1999/xlink" content-type="dwc:institutional_code" xlink:type="simple">CUMZ</named-content> 4648 from Narathivat, Thailand <bold>C</bold><italic><tp:taxon-name><tp:taxon-name-part taxon-name-part-type="genus" reg="Hemiplecta">Hemiplecta</tp:taxon-name-part> <tp:taxon-name-part taxon-name-part-type="species" reg="distincta">distincta</tp:taxon-name-part></tp:taxon-name></italic>, specimen <named-content xmlns:xlink="http://www.w3.org/1999/xlink" content-type="dwc:institutional_code" xlink:type="simple">CUMZ</named-content> 4531 from Chacheongsao, Thailand.</p></caption><graphic xmlns:xlink="http://www.w3.org/1999/xlink" xlink:href="zookeys-1047-101-g002.jpg" position="float" orientation="portrait" xlink:type="simple" id="oo_560489.jpg"><uri content-type="original_file" xlink:type="simple">https://binary.pensoft.net/fig/560489</uri></graphic></fig><fig id="F10" position="float" orientation="portrait"><object-id xmlns:xlink="http://www.w3.org/1999/xlink" content-type="doi" xlink:type="simple">10.3897/zookeys.1047.65735.figure10</object-id><object-id xmlns:xlink="http://www.w3.org/1999/xlink" content-type="arpha" xlink:type="simple">90436094-11BF-5DB2-857B-99BDB449052F</object-id><label>Figure 10.</label><caption><p>Representative <abbrev xmlns:xlink="http://www.w3.org/1999/xlink" xlink:title="scanning electron microscopy" id="ABBRID0ELSBI" xlink:type="simple">SEM</abbrev> images of radula <bold>A–C</bold><italic><tp:taxon-name><tp:taxon-name-part taxon-name-part-type="genus" reg="Hemiplecta">Hemiplecta</tp:taxon-name-part> <tp:taxon-name-part taxon-name-part-type="species" reg="humphreysiana">humphreysiana</tp:taxon-name-part></tp:taxon-name></italic>, specimen <named-content xmlns:xlink="http://www.w3.org/1999/xlink" content-type="dwc:institutional_code" xlink:type="simple">CUMZ</named-content> 4573 from Singapore <bold>A</bold> central and lateral teeth <bold>B</bold> transition from lateral teeth to marginal teeth and <bold>C</bold> outermost marginal teeth <bold>D, E</bold><italic><tp:taxon-name><tp:taxon-name-part taxon-name-part-type="genus" reg="Hemiplecta">Hemiplecta</tp:taxon-name-part> <tp:taxon-name-part taxon-name-part-type="species" reg="distincta">distincta</tp:taxon-name-part></tp:taxon-name></italic>, specimen <named-content xmlns:xlink="http://www.w3.org/1999/xlink" content-type="dwc:institutional_code" xlink:type="simple">CUMZ</named-content> 4560 from Chanthaburi, Thailand <bold>D</bold> central and lateral teeth and <bold>E</bold> outermost marginal teeth <bold>F, G</bold><italic><tp:taxon-name><tp:taxon-name-part taxon-name-part-type="genus" reg="Hemiplecta">Hemiplecta</tp:taxon-name-part> <tp:taxon-name-part taxon-name-part-type="species" reg="funerea">funerea</tp:taxon-name-part></tp:taxon-name></italic>, specimen <named-content xmlns:xlink="http://www.w3.org/1999/xlink" content-type="dwc:institutional_code" xlink:type="simple">CUMZ</named-content> 4575 from Nan, Thailand <bold>F</bold> central and lateral teeth and <bold>G</bold> outermost marginal teeth <bold>H, I</bold><italic><tp:taxon-name><tp:taxon-name-part taxon-name-part-type="genus" reg="Hemiplecta">Hemiplecta</tp:taxon-name-part> <tp:taxon-name-part taxon-name-part-type="species" reg="esculenta">esculenta</tp:taxon-name-part></tp:taxon-name></italic>, specimen <named-content xmlns:xlink="http://www.w3.org/1999/xlink" content-type="dwc:institutional_code" xlink:type="simple">CUMZ</named-content> 4553 from Chiang Mai, Thailand <bold>H</bold> central and lateral teeth <bold>I</bold> transition from lateral teeth to marginal teeth <bold>J</bold><italic><tp:taxon-name><tp:taxon-name-part taxon-name-part-type="genus" reg="Hemiplecta">Hemiplecta</tp:taxon-name-part> <tp:taxon-name-part taxon-name-part-type="species" reg="nemorosa">nemorosa</tp:taxon-name-part></tp:taxon-name></italic> sp. nov., paratype <named-content xmlns:xlink="http://www.w3.org/1999/xlink" content-type="dwc:institutional_code" xlink:type="simple">CUMZ</named-content> 5253 from Maehongsorn, Thailand. Central tooth indicated by ‘C’. Numbers indicate the tooth order from lateral to marginal end.</p></caption><graphic xmlns:xlink="http://www.w3.org/1999/xlink" xlink:href="zookeys-1047-101-g010.jpg" position="float" orientation="portrait" xlink:type="simple" id="oo_560497.jpg"><uri content-type="original_file" xlink:type="simple">https://binary.pensoft.net/fig/560497</uri></graphic></fig><fig id="F11" position="float" orientation="portrait"><object-id xmlns:xlink="http://www.w3.org/1999/xlink" content-type="doi" xlink:type="simple">10.3897/zookeys.1047.65735.figure11</object-id><object-id xmlns:xlink="http://www.w3.org/1999/xlink" content-type="arpha" xlink:type="simple">EF36187E-7430-55B8-ACF7-D3650B3E440F</object-id><label>Figure 11.</label><caption><p><bold>A</bold><italic><tp:taxon-name><tp:taxon-name-part taxon-name-part-type="genus" reg="Hemiplecta">Hemiplecta</tp:taxon-name-part> <tp:taxon-name-part taxon-name-part-type="species" reg="auriettae">auriettae</tp:taxon-name-part></tp:taxon-name></italic>, specimen NHMUK 1912.4.16.497 <bold>B</bold><italic><tp:taxon-name><tp:taxon-name-part taxon-name-part-type="genus" reg="Hemiplecta">Hemiplecta</tp:taxon-name-part> <tp:taxon-name-part taxon-name-part-type="species" reg="cymatium">cymatium</tp:taxon-name-part></tp:taxon-name></italic>, specimen <abbrev xmlns:xlink="http://www.w3.org/1999/xlink" content-type="institution" xlink:title="University Museum of Zoology Cambridge, Cambridge" id="ABBRID0E5DCI" xlink:type="simple">UMZC</abbrev> I.104350 ex. Benson collection <bold>C</bold><italic><tp:taxon-name><tp:taxon-name-part taxon-name-part-type="genus" reg="Hemiplecta">Hemiplecta</tp:taxon-name-part> <tp:taxon-name-part taxon-name-part-type="species" reg="distincta">distincta</tp:taxon-name-part></tp:taxon-name></italic>, possible syntype NHMUK 20200199 <bold>D</bold><italic><tp:taxon-name><tp:taxon-name-part taxon-name-part-type="genus" reg="Hemiplecta">Hemiplecta</tp:taxon-name-part> <tp:taxon-name-part taxon-name-part-type="species" reg="floweri">floweri</tp:taxon-name-part></tp:taxon-name></italic>, syntype NHMUK 1899.3.16.1–2.</p></caption><graphic xmlns:xlink="http://www.w3.org/1999/xlink" xlink:href="zookeys-1047-101-g011.jpg" position="float" orientation="portrait" xlink:type="simple" id="oo_560498.jpg"><uri content-type="original_file" xlink:type="simple">https://binary.pensoft.net/fig/560498</uri></graphic></fig></tp:treatment-sec><ref-list><ref id="B89"><mixed-citation xmlns:xlink="http://www.w3.org/1999/xlink" xlink:type="simple"><person-group><name name-style="western"><surname>Pfeiffer</surname><given-names>L</given-names></name></person-group> (<year>1853</year>) Die Schnirkelschnecken nebst den zunächst verwandten Gattungen. Dritter Theil. Systematisches Conchylien-Cabinet von Martini und Chemnitz. 1 (12) (3): 291–524. [pp. 291–362, pls 145–156 (1853)] [Published in parts, dates follow Welter-Schultes (1999)]</mixed-citation></ref><ref id="B104"><mixed-citation xmlns:xlink="http://www.w3.org/1999/xlink" xlink:type="simple"><person-group><name name-style="western"><surname>Reeve</surname><given-names>LA</given-names></name></person-group> (<year>1854</year>) Conchologia Iconica: Illustrations of the shells of molluscous animals (Vol. 7), <tp:taxon-name><tp:taxon-name-part taxon-name-part-type="genus">Helix</tp:taxon-name-part></tp:taxon-name>. Lovell Reeve &amp; Co., London.</mixed-citation></ref><ref id="B95"><mixed-citation xmlns:xlink="http://www.w3.org/1999/xlink" xlink:type="simple"><person-group><name name-style="western"><surname>Pfeiffer</surname><given-names>L</given-names></name></person-group> (<year>1861b</year>) Novitates Conchologicae. Series prima. <tp:taxon-name><tp:taxon-name-part taxon-name-part-type="phylum">Mollusca</tp:taxon-name-part></tp:taxon-name> extramarina. Descriptions et figures de coquilles, extramarines nouvelles, ou peu connues. Beschreibung und Abbildung neuer oder kritischer Land- und Süsswasser Mollusken. Tome 2, Lief. 15, 16: 161–178. [Published in parts, dates follow Johnson (1969)]</mixed-citation></ref><ref id="B15"><mixed-citation xmlns:xlink="http://www.w3.org/1999/xlink" xlink:type="simple"><person-group><name name-style="western"><surname>Blanford</surname><given-names>WT</given-names></name></person-group> (<year>1903</year>) <article-title>Note on Mr. WM Daly’s collections of land and freshwater <tp:taxon-name><tp:taxon-name-part taxon-name-part-type="phylum">Mollusca</tp:taxon-name-part></tp:taxon-name> from Siam.</article-title><source>Proceeding of the Malacological Society of London</source><volume>5</volume>: <fpage>274</fpage>–<lpage>284</lpage>. <ext-link xlink:type="simple" ext-link-type="doi" xlink:href="10.1093/oxfordjournals.mollus.a065982">https://doi.org/10.1093/oxfordjournals.mollus.a065982</ext-link></mixed-citation></ref><ref id="B82"><mixed-citation xmlns:xlink="http://www.w3.org/1999/xlink" xlink:type="simple"><person-group><name name-style="western"><surname>Panha</surname><given-names>S</given-names></name></person-group> (<year>1987a</year>) <article-title>Histochemical and ultrastructural studies on the amatorial organ of <italic><tp:taxon-name><tp:taxon-name-part taxon-name-part-type="genus">Hemiplecta</tp:taxon-name-part> <tp:taxon-name-part taxon-name-part-type="species">distincta</tp:taxon-name-part></tp:taxon-name></italic> (Pfeiffer) (<tp:taxon-name><tp:taxon-name-part taxon-name-part-type="infraclass">Pulmonata</tp:taxon-name-part></tp:taxon-name>: <tp:taxon-name><tp:taxon-name-part taxon-name-part-type="family">Ariophantidae</tp:taxon-name-part></tp:taxon-name>).</article-title><source>Venus</source><volume>46</volume>: <fpage>108</fpage>–<lpage>115</lpage>.</mixed-citation></ref><ref id="B83"><mixed-citation xmlns:xlink="http://www.w3.org/1999/xlink" xlink:type="simple"><person-group><name name-style="western"><surname>Panha</surname><given-names>S</given-names></name></person-group> (<year>1987b</year>) <article-title>The breeding data of Thai edible land snail <italic><tp:taxon-name><tp:taxon-name-part taxon-name-part-type="genus">Hemiplecta</tp:taxon-name-part> <tp:taxon-name-part taxon-name-part-type="species">distincta</tp:taxon-name-part></tp:taxon-name></italic> (Pfeiffer) (<tp:taxon-name><tp:taxon-name-part taxon-name-part-type="infraclass">Pulmonata</tp:taxon-name-part></tp:taxon-name>: <tp:taxon-name><tp:taxon-name-part taxon-name-part-type="family">Ariophantidae</tp:taxon-name-part></tp:taxon-name>).</article-title><source>Venus</source><volume>46</volume>: <fpage>25</fpage>–<lpage>34</lpage>.</mixed-citation></ref><ref id="B84"><mixed-citation xmlns:xlink="http://www.w3.org/1999/xlink" xlink:type="simple"><person-group><name name-style="western"><surname>Panha</surname><given-names>S</given-names></name></person-group> (<year>1988a</year>) <article-title>Effect of temperature on the growth and behavior of a tropical land snail <italic><tp:taxon-name><tp:taxon-name-part taxon-name-part-type="genus">Hemiplecta</tp:taxon-name-part> <tp:taxon-name-part taxon-name-part-type="species">distincta</tp:taxon-name-part></tp:taxon-name></italic> (Pfeiffer) (<tp:taxon-name><tp:taxon-name-part taxon-name-part-type="infraclass">Pulmonata</tp:taxon-name-part></tp:taxon-name>: <tp:taxon-name><tp:taxon-name-part taxon-name-part-type="family">Ariophantidae</tp:taxon-name-part></tp:taxon-name>).</article-title><source>Venus</source><volume>47</volume>: <fpage>197</fpage>–<lpage>206</lpage>.</mixed-citation></ref><ref id="B85"><mixed-citation xmlns:xlink="http://www.w3.org/1999/xlink" xlink:type="simple"><person-group><name name-style="western"><surname>Panha</surname><given-names>S</given-names></name></person-group> (<year>1988b</year>) <article-title>Natural infection of the rat lungworm <italic><tp:taxon-name><tp:taxon-name-part taxon-name-part-type="genus">Angiostrongylus</tp:taxon-name-part> <tp:taxon-name-part taxon-name-part-type="species">cantonensis</tp:taxon-name-part></tp:taxon-name></italic> in Thai edible land snail, <italic><tp:taxon-name><tp:taxon-name-part taxon-name-part-type="genus">Hemiplecta</tp:taxon-name-part> <tp:taxon-name-part taxon-name-part-type="species">distincta</tp:taxon-name-part></tp:taxon-name></italic>.</article-title><source>Journal of Science Society of Thailand</source><volume>14</volume>: <fpage>233</fpage>–<lpage>239</lpage>.</mixed-citation></ref><ref id="B86"><mixed-citation xmlns:xlink="http://www.w3.org/1999/xlink" xlink:type="simple"><person-group><name name-style="western"><surname>Panha</surname><given-names>S</given-names></name></person-group> (<year>1994</year>) <article-title>Biology of a Thai edible land snail <italic><tp:taxon-name><tp:taxon-name-part taxon-name-part-type="genus">Hemiplecta</tp:taxon-name-part> <tp:taxon-name-part taxon-name-part-type="species">distincta</tp:taxon-name-part></tp:taxon-name></italic> (Pfeiffer, 1850) (<tp:taxon-name><tp:taxon-name-part taxon-name-part-type="class">Gastropoda</tp:taxon-name-part></tp:taxon-name>: <tp:taxon-name><tp:taxon-name-part taxon-name-part-type="family">Ariophantidae</tp:taxon-name-part></tp:taxon-name>).</article-title><source>The Papustyla</source><volume>8</volume>: <fpage>4</fpage>–<lpage>15</lpage>.</mixed-citation></ref><ref id="B47"><mixed-citation xmlns:xlink="http://www.w3.org/1999/xlink" xlink:type="simple"><person-group><name name-style="western"><surname>Inkhavilay</surname><given-names>K</given-names></name><name name-style="western"><surname>Sutcharit</surname><given-names>C</given-names></name><name name-style="western"><surname>Bantaowong</surname><given-names>U</given-names></name><name name-style="western"><surname>Chanabun</surname><given-names>R</given-names></name><name name-style="western"><surname>Siriwut</surname><given-names>W</given-names></name><name name-style="western"><surname>Srisonchai</surname><given-names>R</given-names></name><name name-style="western"><surname>Pholyotha</surname><given-names>A</given-names></name><name name-style="western"><surname>Jirapatrasilp</surname><given-names>P</given-names></name><name name-style="western"><surname>Panha</surname><given-names>S</given-names></name></person-group> (<year>2019</year>) <article-title>Annotated checklist of the terrestrial molluscs from Laos (<tp:taxon-name><tp:taxon-name-part taxon-name-part-type="phylum">Mollusca</tp:taxon-name-part></tp:taxon-name>, <tp:taxon-name><tp:taxon-name-part taxon-name-part-type="class">Gastropoda</tp:taxon-name-part></tp:taxon-name>).</article-title><source>ZooKeys</source><volume>834</volume>: <fpage>1</fpage>–<lpage>166</lpage>. <ext-link xlink:type="simple" ext-link-type="doi" xlink:href="10.3897/zookeys.834.28800">https://doi.org/10.3897/zookeys.834.28800</ext-link></mixed-citation></ref><ref id="B27"><mixed-citation xmlns:xlink="http://www.w3.org/1999/xlink" xlink:type="simple"><person-group><name name-style="western"><surname>Fischer</surname><given-names>H</given-names></name><name name-style="western"><surname>Dautzenberg</surname><given-names>P</given-names></name></person-group> (<year>1904</year>) <article-title>Catalogue des mollusques terrestres et fluviatiles de ľIndo-Chine orientale cités jusqu’ à ce jour.</article-title><source>In: Mission Pavie, Etudes diverses</source><volume>3</volume>: <fpage>390</fpage>–<lpage>450</lpage>.</mixed-citation></ref><ref id="B23"><mixed-citation xmlns:xlink="http://www.w3.org/1999/xlink" xlink:type="simple"><person-group><name name-style="western"><surname>Dautzenberg</surname><given-names>P</given-names></name><name name-style="western"><surname>Fischer</surname><given-names>H</given-names></name></person-group> (<year>1906</year>) <article-title>Liste des mollusques récoltés par M. H. Mansuy en Indo-Chine et au Yunnan et description d’espèces nouvelles.</article-title><source>Journal de Conchyliologie</source><volume>54</volume>: <fpage>343</fpage>–<lpage>471</lpage>.</mixed-citation></ref><ref id="B24"><mixed-citation xmlns:xlink="http://www.w3.org/1999/xlink" xlink:type="simple"><person-group><name name-style="western"><surname>Dautzenberg</surname><given-names>P</given-names></name><name name-style="western"><surname>Fischer</surname><given-names>H</given-names></name></person-group> (<year>1908</year>) <article-title>Liste des mollusques récoltés par M. H. Mansuy en Indo-Chine et description d’espèces nouvelles.</article-title><source>Journal de Conchyliologie</source><volume>56</volume>: <fpage>169</fpage>–<lpage>217</lpage>.</mixed-citation></ref><ref id="B34"><mixed-citation xmlns:xlink="http://www.w3.org/1999/xlink" xlink:type="simple"><person-group><name name-style="western"><surname>Godwin-Austen</surname><given-names>HH</given-names></name></person-group> (<year>1919</year>) <article-title>On the position of <italic><tp:taxon-name><tp:taxon-name-part taxon-name-part-type="genus">Helix</tp:taxon-name-part> <tp:taxon-name-part taxon-name-part-type="species">distincta</tp:taxon-name-part></tp:taxon-name></italic> Pfr. of Siam.</article-title><source>Records of the Indian Museum</source><volume>16</volume>: <fpage>199</fpage>–<lpage>202</lpage>. <ext-link xlink:type="simple" ext-link-type="doi" xlink:href="10.5962/bhl.part.25931">https://doi.org/10.5962/bhl.part.25931</ext-link></mixed-citation></ref><ref id="B106"><mixed-citation xmlns:xlink="http://www.w3.org/1999/xlink" xlink:type="simple"><person-group><name name-style="western"><surname>Schileyko</surname><given-names>AA</given-names></name></person-group> (<year>2002</year>) Treatise on Recent terrestrial pulmonate molluscs: <tp:taxon-name><tp:taxon-name-part taxon-name-part-type="family">Helicarionidae</tp:taxon-name-part></tp:taxon-name>, <tp:taxon-name><tp:taxon-name-part taxon-name-part-type="family">Gymnarionidae</tp:taxon-name-part></tp:taxon-name>, <tp:taxon-name><tp:taxon-name-part taxon-name-part-type="family">Rhysotinidae</tp:taxon-name-part></tp:taxon-name>, <tp:taxon-name><tp:taxon-name-part taxon-name-part-type="family">Ariophantidae</tp:taxon-name-part></tp:taxon-name>. Ruthenica, Supplement 2, Part 9: 1167–1307.</mixed-citation></ref><ref id="B33"><mixed-citation xmlns:xlink="http://www.w3.org/1999/xlink" xlink:type="simple"><person-group><name name-style="western"><surname>Godwin-Austen</surname><given-names>HH</given-names></name></person-group> (<year>1900</year>) <article-title>On the anatomy of <italic><tp:taxon-name><tp:taxon-name-part taxon-name-part-type="genus">Hemiplecta</tp:taxon-name-part> <tp:taxon-name-part taxon-name-part-type="species">floweri</tp:taxon-name-part></tp:taxon-name></italic> E.A. Smith, from Perak, Malay Peninsula; with notes on some other eastern genera.</article-title><source>Proceedings of the Malacological Society of London</source><volume>4</volume>: <fpage>31</fpage>–<lpage>36</lpage>. <ext-link xlink:type="simple" ext-link-type="doi" xlink:href="10.1093/oxfordjournals.mollus.a065776">https://doi.org/10.1093/oxfordjournals.mollus.a065776</ext-link></mixed-citation></ref><ref id="B111"><mixed-citation xmlns:xlink="http://www.w3.org/1999/xlink" xlink:type="simple"><person-group><name name-style="western"><surname>Smith</surname><given-names>EA</given-names></name></person-group> (<year>1896</year>) Notes on some land shells from Vanbu, Tonkin, with description of two new species. Annals and Magazine of Natural History, Series 6, 17: 128–130. <ext-link xlink:type="simple" ext-link-type="doi" xlink:href="10.1080/00222939608680338">https://doi.org/10.1080/00222939608680338</ext-link></mixed-citation></ref><ref id="B54"><mixed-citation xmlns:xlink="http://www.w3.org/1999/xlink" xlink:type="simple"><person-group><name name-style="western"><surname>Laidlaw</surname><given-names>FF</given-names></name></person-group> (<year>1932a</year>) <article-title>Notes on <tp:taxon-name><tp:taxon-name-part taxon-name-part-type="family">Ariophantidae</tp:taxon-name-part></tp:taxon-name> from the Malay Peninsula, with descriptions of new genera.</article-title><source>Proceeding of the Malacological Society of London</source><volume>20</volume>: <fpage>80</fpage>–<lpage>94</lpage>.</mixed-citation></ref><ref id="B108"><mixed-citation xmlns:xlink="http://www.w3.org/1999/xlink" xlink:type="simple"><person-group><name name-style="western"><surname>Schileyko</surname><given-names>AA</given-names></name></person-group> (<year>2011</year>) <article-title>Check-list of land pulmonate molluscs of Vietnam (<tp:taxon-name><tp:taxon-name-part taxon-name-part-type="class">Gastropoda</tp:taxon-name-part></tp:taxon-name>: <tp:taxon-name><tp:taxon-name-part taxon-name-part-type="order">Stylommatophora</tp:taxon-name-part></tp:taxon-name>).</article-title><source>Ruthenica</source><volume>21</volume>: <fpage>1</fpage>–<lpage>68</lpage>.</mixed-citation></ref></ref-list></tp:taxon-treatment>
