# Supplementary material for: Systematic review of the dextral Hemiplecta Albers, 1850 (Eupulmonata, Ariophantidae) from Thailand with description of a new species and list of all the Indochinese species
Source: Zookeys. 2021 Jun 28;1047:101–54. doi: 10.3897/zookeys.1047.65735 (PMC8257565; doi:10.3897/zookeys.1047.65735)
Supplement: XML Treatment for Hemiplecta funerea [file zookeys.1047.65735-treatment4.xml]

<!DOCTYPE tp:taxon-treatment
  PUBLIC "-//TaxonX//DTD Taxonomic Treatment Publishing DTD v0 20100105//EN" "tax-treatment-NSO.dtd">
<tp:taxon-treatment xmlns:tp="http://www.plazi.org/taxpub"><tp:treatment-meta><kwd-group><label>Taxon classification</label><kwd><named-content xmlns:xlink="http://www.w3.org/1999/xlink" content-type="kingdom">Animalia</named-content></kwd><kwd><named-content xmlns:xlink="http://www.w3.org/1999/xlink" content-type="order">Stylommatophora</named-content></kwd><kwd><named-content xmlns:xlink="http://www.w3.org/1999/xlink" content-type="family">Ariophantidae</named-content></kwd></kwd-group><mixed-citation publication-type="journal"><person-group><name><surname>Sutcharit</surname><given-names>Chirasak</given-names></name><name><surname>Panha</surname><given-names>Somsak</given-names></name></person-group><article-title>Systematic review of the dextral <italic><tp:taxon-name><tp:taxon-name-part taxon-name-part-type="genus" reg="Hemiplecta">Hemiplecta</tp:taxon-name-part></tp:taxon-name></italic> Albers, 1850 (<tp:taxon-name><tp:taxon-name-part taxon-name-part-type="suborder">Eupulmonata</tp:taxon-name-part></tp:taxon-name>, <tp:taxon-name><tp:taxon-name-part taxon-name-part-type="family">Ariophantidae</tp:taxon-name-part></tp:taxon-name>) from Thailand with description of a new species and list of all the Indochinese species</article-title><source>Zookeys</source><day>28</day><month>6</month><year>2021</year><volume>1047</volume><fpage>101</fpage><lpage>154</lpage><pub-id pub-id-type="doi">10.3897/zookeys.1047.65735</pub-id></mixed-citation></tp:treatment-meta><tp:nomenclature><tp:taxon-name><object-id xmlns:xlink="http://www.w3.org/1999/xlink" content-type="arpha" xlink:type="simple">18ACEFA5-526C-5479-89C7-73C01B4AEDA7</object-id>
              <tp:taxon-name-part taxon-name-part-type="genus" reg="Hemiplecta">Hemiplecta</tp:taxon-name-part>
              <tp:taxon-name-part taxon-name-part-type="species" reg="funerea">funerea</tp:taxon-name-part>
            </tp:taxon-name><tp:taxon-authority>(Smith, 1896)</tp:taxon-authority><xref ref-type="fig" rid="F1">Figures 1D, E</xref><xref ref-type="fig" rid="F5">, 5A, B</xref><xref ref-type="fig" rid="F6">, 6</xref><xref ref-type="fig" rid="F10">, 10F, G</xref><tp:nomenclature-citation-list><tp:nomenclature-citation><tp:taxon-name>
                  <tp:taxon-name-part taxon-name-part-type="genus" reg="Nanina">Nanina</tp:taxon-name-part> <tp:taxon-name-part taxon-name-part-type="species" reg="distincta">distincta</tp:taxon-name-part> <tp:taxon-name-part taxon-name-part-type="infraspecific-rank">var.</tp:taxon-name-part> <tp:taxon-name-part taxon-name-part-type="variety" reg="funerea">funerea</tp:taxon-name-part></tp:taxon-name><comment>Smith, 1896: 128. Type Locality: Vanbu, Tonkin [Van Ban District, Lao Cai Province, Vietnam]. <xref ref-type="bibr" rid="B27">Fischer and Dautzenberg 1904</xref>: 393.</comment></tp:nomenclature-citation><tp:nomenclature-citation><tp:taxon-name>
                  <tp:taxon-name-part taxon-name-part-type="genus" reg="Nanina">Nanina</tp:taxon-name-part> <tp:taxon-name-part taxon-name-part-type="species" reg="distincta">distincta</tp:taxon-name-part> <tp:taxon-name-part taxon-name-part-type="infraspecific-rank">var.</tp:taxon-name-part> <tp:taxon-name-part taxon-name-part-type="variety" reg="pallidior">pallidior</tp:taxon-name-part></tp:taxon-name><comment>Smith, 1896: 128. Type Locality: Vanbu, Tonkin [Van Ban District, Lao Cai Province, Vietnam]. <xref ref-type="bibr" rid="B27">Fischer and Dautzenberg 1904</xref>: 393.</comment></tp:nomenclature-citation><tp:nomenclature-citation><tp:taxon-name>
                  <tp:taxon-name-part taxon-name-part-type="genus" reg="Hemiplecta">Hemiplecta</tp:taxon-name-part> <tp:taxon-name-part taxon-name-part-type="species" reg="funerea">funerea</tp:taxon-name-part></tp:taxon-name><comment>: <xref ref-type="bibr" rid="B47">Inkhavilay et al. 2019</xref>: 76, 77, figs 35f, 36a.</comment></tp:nomenclature-citation></tp:nomenclature-citation-list></tp:nomenclature><tp:treatment-sec sec-type="Type specimen" id="SECID0EASAI"><title>Type specimen.</title><p>See the species list of Indochinese species (Fig. <xref ref-type="fig" rid="F12">12B</xref>).</p></tp:treatment-sec><tp:treatment-sec sec-type="material" id="SECID0EKSAI"><title>Material examined.</title><p><bold>Thailand</bold>: Bor Klue District, Nan: <named-content xmlns:xlink="http://www.w3.org/1999/xlink" content-type="dwc:institutional_code" xlink:type="simple">CUMZ</named-content> 4649 (5 shells). Ton Tong Waterfall, Doi Phu Ka National Park, Nan: <named-content xmlns:xlink="http://www.w3.org/1999/xlink" content-type="dwc:institutional_code" xlink:type="simple">CUMZ</named-content> 4575 (8 specimens in ethanol; Figs <xref ref-type="fig" rid="F1">1D, E</xref>, <xref ref-type="fig" rid="F5">5A, B</xref>), <named-content xmlns:xlink="http://www.w3.org/1999/xlink" content-type="dwc:institutional_code" xlink:type="simple">CUMZ</named-content> 4576 (8 shells).</p><p><bold><italic>Shell.</italic></bold> Shell large (height up to 35 mm, width up to 55 mm), depressed conic, dextral, with 6–7 whorls; spire slightly elevated with wide and shallow suture. Shell almost black to dark brown with thin yellowish peripheral band. Apex obtuse; embryonic shell large with smooth surface; subsequent whorls with thin growth lines and thin radial wrinkles. Last whorl keeled; aperture large and ovate; lip simple, yellowish to dark yellow, and slightly thickened in adult snail. Columella slightly dilated; parietal callus thin and transparent. Umbilicus wide and deep (Fig. <xref ref-type="fig" rid="F5">5A, B</xref>).</p><fig id="F5" position="float" orientation="portrait"><object-id xmlns:xlink="http://www.w3.org/1999/xlink" content-type="doi" xlink:type="simple">10.3897/zookeys.1047.65735.figure5</object-id><object-id xmlns:xlink="http://www.w3.org/1999/xlink" content-type="arpha" xlink:type="simple">715D9B99-C877-550F-B188-83B1A4B6A4B7</object-id><label>Figure 5.</label><caption><p><bold>A, B</bold><italic><tp:taxon-name><tp:taxon-name-part taxon-name-part-type="genus" reg="Hemiplecta">Hemiplecta</tp:taxon-name-part> <tp:taxon-name-part taxon-name-part-type="species" reg="funerea">funerea</tp:taxon-name-part></tp:taxon-name></italic>, specimens <named-content xmlns:xlink="http://www.w3.org/1999/xlink" content-type="dwc:institutional_code" xlink:type="simple">CUMZ</named-content> 4575 from Nan, Thailand <bold>A</bold> yellow shell form and <bold>B</bold> dark shell form <bold>C</bold><italic><tp:taxon-name><tp:taxon-name-part taxon-name-part-type="genus" reg="Hemiplecta">Hemiplecta</tp:taxon-name-part> <tp:taxon-name-part taxon-name-part-type="species" reg="esculenta">esculenta</tp:taxon-name-part></tp:taxon-name></italic>, specimen <named-content xmlns:xlink="http://www.w3.org/1999/xlink" content-type="dwc:institutional_code" xlink:type="simple">CUMZ</named-content> 4553 from Chiang Mai, Thailand.</p></caption><graphic xmlns:xlink="http://www.w3.org/1999/xlink" xlink:href="zookeys-1047-101-g005.jpg" position="float" orientation="portrait" xlink:type="simple" id="oo_560492.jpg"><uri content-type="original_file" xlink:type="simple">https://binary.pensoft.net/fig/560492</uri></graphic></fig><p><bold><italic>Genitalia</italic>.</bold> Both male and female genital characters similar to that of <italic><tp:taxon-name><tp:taxon-name-part taxon-name-part-type="genus" reg="Hemiplecta">H.</tp:taxon-name-part> <tp:taxon-name-part taxon-name-part-type="species" reg="humphreysiana">humphreysiana</tp:taxon-name-part></tp:taxon-name></italic>. Gametolytic sac (<abbrev xmlns:xlink="http://www.w3.org/1999/xlink" xlink:title="gametolytic sac" id="ABBRID0E2VAI" xlink:type="simple">gs</abbrev>) elongate with undifferentiated duct. The unique characters are a coiled epiphallic caecum (<abbrev xmlns:xlink="http://www.w3.org/1999/xlink" xlink:title="epiphallic caecum" id="ABBRID0E6VAI" xlink:type="simple">ec</abbrev>) and curved flagellum (<abbrev xmlns:xlink="http://www.w3.org/1999/xlink" xlink:title="flagellum" id="ABBRID0EDWAI" xlink:type="simple">fl</abbrev>), which are not found in the other species (Fig. <xref ref-type="fig" rid="F6">6A</xref>). Internally, penial sculpture (<abbrev xmlns:xlink="http://www.w3.org/1999/xlink" xlink:title="penial sculpture" id="ABBRID0ELWAI" xlink:type="simple">ps</abbrev>) consists of scattered papillary knobs lining penial wall; penial verge absent (Fig. <xref ref-type="fig" rid="F6">6B</xref>). Internal wall of vagina and internal structure of dart apparatus are similar to that in <italic><tp:taxon-name><tp:taxon-name-part taxon-name-part-type="genus" reg="Hemiplecta">H.</tp:taxon-name-part> <tp:taxon-name-part taxon-name-part-type="species" reg="humphreysiana">humphreysiana</tp:taxon-name-part></tp:taxon-name></italic> (Fig. <xref ref-type="fig" rid="F6">6C, D</xref>).</p><fig id="F6" position="float" orientation="portrait"><object-id xmlns:xlink="http://www.w3.org/1999/xlink" content-type="doi" xlink:type="simple">10.3897/zookeys.1047.65735.figure6</object-id><object-id xmlns:xlink="http://www.w3.org/1999/xlink" content-type="arpha" xlink:type="simple">94D75BE2-ACE5-5630-8444-813429B78053</object-id><label>Figure 6.</label><caption><p>Genitalia, mantle edge structure and caudal region of <italic><tp:taxon-name><tp:taxon-name-part taxon-name-part-type="genus" reg="Hemiplecta">Hemiplecta</tp:taxon-name-part> <tp:taxon-name-part taxon-name-part-type="species" reg="funerea">funerea</tp:taxon-name-part></tp:taxon-name></italic>, specimen <named-content xmlns:xlink="http://www.w3.org/1999/xlink" content-type="dwc:institutional_code" xlink:type="simple">CUMZ</named-content> 4575 from Nan, Thailand <bold>A</bold> whole genital organs <bold>B</bold> internal wall sculpture of penis <bold>C</bold> internal wall sculpture of vagina <bold>D</bold> internal wall sculpture of dart chamber <bold>E</bold> ventral view of mantle edge <bold>F</bold> dorsal view of mantle edge showing right shell lobe and <bold>G</bold> right view of caudal region.</p></caption><graphic xmlns:xlink="http://www.w3.org/1999/xlink" xlink:href="zookeys-1047-101-g006.jpg" position="float" orientation="portrait" xlink:type="simple" id="oo_560493.jpg"><uri content-type="original_file" xlink:type="simple">https://binary.pensoft.net/fig/560493</uri></graphic></fig><p><bold><italic>Radula.</italic></bold> Each row contains about 286 teeth (140–(65–75)–1–(65–75)–135). Central tooth unicuspid conic-shaped, and dull cusp (Fig. <xref ref-type="fig" rid="F10">10F</xref>). Lateral teeth unicuspid, elongate, and slanted with pointed tip. Outer lateral teeth unicuspid, elongate; latero-marginal transition starts from tooth numbers 65 to 75. Marginal teeth slightly curved, bicuspid; endocone and ectocones small and of similar size (Fig. <xref ref-type="fig" rid="F10">10G</xref>).</p><p><bold><italic>External features.</italic></bold> Living snails with long, black eye tentacles (Fig. <xref ref-type="fig" rid="F1">1D, E</xref>). Skin reticulated, pale brownish to brownish with dark reticulation across the entire head and foot above the lateral margin. Foot sole, caudal foss (Fig. <xref ref-type="fig" rid="F6">6G</xref>), caudal horn, and pedal groove similar to those in <italic><tp:taxon-name><tp:taxon-name-part taxon-name-part-type="genus" reg="Hemiplecta">H.</tp:taxon-name-part> <tp:taxon-name-part taxon-name-part-type="species" reg="humphreysiana">humphreysiana</tp:taxon-name-part></tp:taxon-name></italic>. Mantle edge, dorsal lobe, and shell lobe similar to those in <italic><tp:taxon-name><tp:taxon-name-part taxon-name-part-type="genus" reg="Hemiplecta">H.</tp:taxon-name-part> <tp:taxon-name-part taxon-name-part-type="species" reg="humphreysiana">humphreysiana</tp:taxon-name-part></tp:taxon-name></italic>, but only long and finger-shaped right shell lobe (<abbrev xmlns:xlink="http://www.w3.org/1999/xlink" xlink:title="right shell lobe" id="ABBRID0EG1AI" xlink:type="simple">rsl</abbrev>) present (Fig. <xref ref-type="fig" rid="F6">6E, F</xref>).</p></tp:treatment-sec><tp:treatment-sec sec-type="distribution" id="SECID0EO1AI"><title>Distribution.</title><p>Previously recorded from the type locality in northern Vietnam, and several localities in northern and central Laos (<xref ref-type="bibr" rid="B111">Smith 1896</xref>; <xref ref-type="bibr" rid="B27">Fischer and Dautzenberg 1904</xref>; <xref ref-type="bibr" rid="B47">Inkhavilay et al. 2019</xref>). Recently, we recorded this species from two localities in Nan Province, northern Thailand.</p></tp:treatment-sec><tp:treatment-sec sec-type="remarks" id="SECID0EA2AI"><title>Remarks.</title><p><xref ref-type="bibr" rid="B111">Smith (1896</xref>: 128) introduced two nominal subspecies of <italic><tp:taxon-name><tp:taxon-name-part taxon-name-part-type="genus" reg="Hemiplecta">H.</tp:taxon-name-part> <tp:taxon-name-part taxon-name-part-type="species" reg="distincta">distincta</tp:taxon-name-part></tp:taxon-name></italic> from northern Vietnam, which were distinguished on the basis of shell color. The “<tp:taxon-name><tp:taxon-name-part taxon-name-part-type="genus" reg="Hemiplecta"/><tp:taxon-name-part taxon-name-part-type="species" reg="distincta"/><tp:taxon-name-part taxon-name-part-type="infraspecific-rank">var.</tp:taxon-name-part> <tp:taxon-name-part taxon-name-part-type="variety" reg="funerea">funerea</tp:taxon-name-part></tp:taxon-name>” has a purplish-black tinted shell (Fig. <xref ref-type="fig" rid="F5">5B</xref>), while the “<tp:taxon-name><tp:taxon-name-part taxon-name-part-type="genus" reg="Hemiplecta"/><tp:taxon-name-part taxon-name-part-type="species" reg="distincta"/><tp:taxon-name-part taxon-name-part-type="infraspecific-rank">var.</tp:taxon-name-part> <tp:taxon-name-part taxon-name-part-type="variety" reg="pallidior">pallidior</tp:taxon-name-part></tp:taxon-name>” possesses a yellowish or olive-yellow shell (Fig. <xref ref-type="fig" rid="F5">5A</xref>). Since then, no new specimens of these two color forms have been critically examined or their status verified. We have collected both living snails and empty shells of these two forms in recent surveys in Laos and Thailand. The two forms are anatomically and genetically identical, and occur syntopically, and thus, in our judgement, are examples of different shell colors of the same species. We recognize <italic><tp:taxon-name><tp:taxon-name-part taxon-name-part-type="genus" reg="Hemiplecta">H.</tp:taxon-name-part> <tp:taxon-name-part taxon-name-part-type="species" reg="funerea">funerea</tp:taxon-name-part></tp:taxon-name></italic> as a distinct and valid species, and treat <tp:taxon-name><tp:taxon-name-part taxon-name-part-type="genus" reg="Nanina">Nanina</tp:taxon-name-part> <tp:taxon-name-part taxon-name-part-type="species" reg="distincta">distincta</tp:taxon-name-part> <tp:taxon-name-part taxon-name-part-type="infraspecific-rank">var.</tp:taxon-name-part> <tp:taxon-name-part taxon-name-part-type="variety" reg="pallidior">pallidior</tp:taxon-name-part></tp:taxon-name> Smith, 1896 as its junior synonym (ICZN 1999: Art. 24, 74).</p><p><italic><tp:taxon-name><tp:taxon-name-part taxon-name-part-type="genus" reg="Hemiplecta">Hemiplecta</tp:taxon-name-part> <tp:taxon-name-part taxon-name-part-type="species" reg="funerea">funerea</tp:taxon-name-part></tp:taxon-name></italic> can be distinguished from <italic><tp:taxon-name><tp:taxon-name-part taxon-name-part-type="genus" reg="Hemiplecta">H.</tp:taxon-name-part> <tp:taxon-name-part taxon-name-part-type="species" reg="distincta">distincta</tp:taxon-name-part></tp:taxon-name></italic> by the angulated, dark brown or yellowish shell, distinct penial sculpture, and a long and distinctively coiled epiphallic caecum (Fig. <xref ref-type="fig" rid="F6">6A</xref>) compared to the short and straight epiphallic caecum in <italic><tp:taxon-name><tp:taxon-name-part taxon-name-part-type="genus" reg="Hemiplecta">H.</tp:taxon-name-part> <tp:taxon-name-part taxon-name-part-type="species" reg="distincta">distincta</tp:taxon-name-part></tp:taxon-name></italic> (Fig. <xref ref-type="fig" rid="F4">4A</xref>). The blackish reticulated skin on a yellowish background and blackish eye tentacles contrast with the greyish body in <italic><tp:taxon-name><tp:taxon-name-part taxon-name-part-type="genus" reg="Hemiplecta">H.</tp:taxon-name-part> <tp:taxon-name-part taxon-name-part-type="species" reg="distincta">distincta</tp:taxon-name-part></tp:taxon-name></italic> (Fig. <xref ref-type="fig" rid="F1">1B–E</xref>).</p></tp:treatment-sec><tp:treatment-sec><!--Section generated to contain objects referenced in tp:taxon-treatment.--><fig id="F1" position="float" orientation="portrait"><object-id xmlns:xlink="http://www.w3.org/1999/xlink" content-type="doi" xlink:type="simple">10.3897/zookeys.1047.65735.figure1</object-id><object-id xmlns:xlink="http://www.w3.org/1999/xlink" content-type="arpha" xlink:type="simple">A9FB4BC4-EE94-55F6-8661-6AC9FDCF2AD3</object-id><label>Figure 1.</label><caption><p>Living snail. <bold>A</bold><italic><tp:taxon-name><tp:taxon-name-part taxon-name-part-type="genus" reg="Hemiplecta">Hemiplecta</tp:taxon-name-part> <tp:taxon-name-part taxon-name-part-type="species" reg="humphreysiana">humphreysiana</tp:taxon-name-part></tp:taxon-name></italic> from Singapore (width about 45 mm) <bold>B, C</bold><italic><tp:taxon-name><tp:taxon-name-part taxon-name-part-type="genus" reg="Hemiplecta">Hemiplecta</tp:taxon-name-part> <tp:taxon-name-part taxon-name-part-type="species" reg="distincta">distincta</tp:taxon-name-part></tp:taxon-name></italic><bold>B</bold> from Saraburi, Thailand (width about 65 mm) and <bold>C</bold> mating pairs <bold>D, E</bold><italic><tp:taxon-name><tp:taxon-name-part taxon-name-part-type="genus" reg="Hemiplecta">Hemiplecta</tp:taxon-name-part> <tp:taxon-name-part taxon-name-part-type="species" reg="funerea">funerea</tp:taxon-name-part></tp:taxon-name></italic> from Nan, Thailand (width about 50 mm) <bold>D</bold> yellow shell form and <bold>E</bold> dark shell form (width about 50 mm) <bold>F</bold><italic><tp:taxon-name><tp:taxon-name-part taxon-name-part-type="genus" reg="Hemiplecta">Hemiplecta</tp:taxon-name-part> <tp:taxon-name-part taxon-name-part-type="species" reg="esculenta">esculenta</tp:taxon-name-part></tp:taxon-name></italic> from Chiang Mai, Thailand (width about 30 mm).</p></caption><graphic xmlns:xlink="http://www.w3.org/1999/xlink" xlink:href="zookeys-1047-101-g001.jpg" position="float" orientation="portrait" xlink:type="simple" id="oo_560488.jpg"><uri content-type="original_file" xlink:type="simple">https://binary.pensoft.net/fig/560488</uri></graphic></fig><fig id="F10" position="float" orientation="portrait"><object-id xmlns:xlink="http://www.w3.org/1999/xlink" content-type="doi" xlink:type="simple">10.3897/zookeys.1047.65735.figure10</object-id><object-id xmlns:xlink="http://www.w3.org/1999/xlink" content-type="arpha" xlink:type="simple">90436094-11BF-5DB2-857B-99BDB449052F</object-id><label>Figure 10.</label><caption><p>Representative <abbrev xmlns:xlink="http://www.w3.org/1999/xlink" xlink:title="scanning electron microscopy" id="ABBRID0ELSBI" xlink:type="simple">SEM</abbrev> images of radula <bold>A–C</bold><italic><tp:taxon-name><tp:taxon-name-part taxon-name-part-type="genus" reg="Hemiplecta">Hemiplecta</tp:taxon-name-part> <tp:taxon-name-part taxon-name-part-type="species" reg="humphreysiana">humphreysiana</tp:taxon-name-part></tp:taxon-name></italic>, specimen <named-content xmlns:xlink="http://www.w3.org/1999/xlink" content-type="dwc:institutional_code" xlink:type="simple">CUMZ</named-content> 4573 from Singapore <bold>A</bold> central and lateral teeth <bold>B</bold> transition from lateral teeth to marginal teeth and <bold>C</bold> outermost marginal teeth <bold>D, E</bold><italic><tp:taxon-name><tp:taxon-name-part taxon-name-part-type="genus" reg="Hemiplecta">Hemiplecta</tp:taxon-name-part> <tp:taxon-name-part taxon-name-part-type="species" reg="distincta">distincta</tp:taxon-name-part></tp:taxon-name></italic>, specimen <named-content xmlns:xlink="http://www.w3.org/1999/xlink" content-type="dwc:institutional_code" xlink:type="simple">CUMZ</named-content> 4560 from Chanthaburi, Thailand <bold>D</bold> central and lateral teeth and <bold>E</bold> outermost marginal teeth <bold>F, G</bold><italic><tp:taxon-name><tp:taxon-name-part taxon-name-part-type="genus" reg="Hemiplecta">Hemiplecta</tp:taxon-name-part> <tp:taxon-name-part taxon-name-part-type="species" reg="funerea">funerea</tp:taxon-name-part></tp:taxon-name></italic>, specimen <named-content xmlns:xlink="http://www.w3.org/1999/xlink" content-type="dwc:institutional_code" xlink:type="simple">CUMZ</named-content> 4575 from Nan, Thailand <bold>F</bold> central and lateral teeth and <bold>G</bold> outermost marginal teeth <bold>H, I</bold><italic><tp:taxon-name><tp:taxon-name-part taxon-name-part-type="genus" reg="Hemiplecta">Hemiplecta</tp:taxon-name-part> <tp:taxon-name-part taxon-name-part-type="species" reg="esculenta">esculenta</tp:taxon-name-part></tp:taxon-name></italic>, specimen <named-content xmlns:xlink="http://www.w3.org/1999/xlink" content-type="dwc:institutional_code" xlink:type="simple">CUMZ</named-content> 4553 from Chiang Mai, Thailand <bold>H</bold> central and lateral teeth <bold>I</bold> transition from lateral teeth to marginal teeth <bold>J</bold><italic><tp:taxon-name><tp:taxon-name-part taxon-name-part-type="genus" reg="Hemiplecta">Hemiplecta</tp:taxon-name-part> <tp:taxon-name-part taxon-name-part-type="species" reg="nemorosa">nemorosa</tp:taxon-name-part></tp:taxon-name></italic> sp. nov., paratype <named-content xmlns:xlink="http://www.w3.org/1999/xlink" content-type="dwc:institutional_code" xlink:type="simple">CUMZ</named-content> 5253 from Maehongsorn, Thailand. Central tooth indicated by ‘C’. Numbers indicate the tooth order from lateral to marginal end.</p></caption><graphic xmlns:xlink="http://www.w3.org/1999/xlink" xlink:href="zookeys-1047-101-g010.jpg" position="float" orientation="portrait" xlink:type="simple" id="oo_560497.jpg"><uri content-type="original_file" xlink:type="simple">https://binary.pensoft.net/fig/560497</uri></graphic></fig><fig id="F12" position="float" orientation="portrait"><object-id xmlns:xlink="http://www.w3.org/1999/xlink" content-type="doi" xlink:type="simple">10.3897/zookeys.1047.65735.figure12</object-id><object-id xmlns:xlink="http://www.w3.org/1999/xlink" content-type="arpha" xlink:type="simple">3FA2697C-AD2B-5FEC-894B-077AC456A857</object-id><label>Figure 12.</label><caption><p><bold>A</bold><italic><tp:taxon-name><tp:taxon-name-part taxon-name-part-type="genus" reg="Hemiplecta">Hemiplecta</tp:taxon-name-part> <tp:taxon-name-part taxon-name-part-type="species" reg="denserugata">denserugata</tp:taxon-name-part></tp:taxon-name></italic>, syntype <named-content xmlns:xlink="http://www.w3.org/1999/xlink" content-type="dwc:institutional_code" xlink:type="simple">SMF</named-content> 226943/1 <bold>B</bold><italic><tp:taxon-name><tp:taxon-name-part taxon-name-part-type="genus" reg="Hemiplecta">Hemiplecta</tp:taxon-name-part> <tp:taxon-name-part taxon-name-part-type="species" reg="distincta">distincta</tp:taxon-name-part></tp:taxon-name></italic>, holotype <named-content xmlns:xlink="http://www.w3.org/1999/xlink" content-type="dwc:institutional_code" xlink:type="simple">MNHN</named-content>-IM-2000-35535 of <italic><tp:taxon-name><tp:taxon-name-part taxon-name-part-type="genus" reg="Hemiplecta">Hemiplecta</tp:taxon-name-part> <tp:taxon-name-part taxon-name-part-type="species" reg="franzhuberi">franzhuberi</tp:taxon-name-part></tp:taxon-name></italic> Thach, 2020 <bold>C</bold><italic><tp:taxon-name><tp:taxon-name-part taxon-name-part-type="genus" reg="Hemiplecta">Hemiplecta</tp:taxon-name-part> <tp:taxon-name-part taxon-name-part-type="species" reg="funerea">funerea</tp:taxon-name-part></tp:taxon-name></italic>, lectotype NHMUK 1896.1.25.4 <bold>D</bold><italic><tp:taxon-name><tp:taxon-name-part taxon-name-part-type="genus" reg="Hemiplecta">Hemiplecta</tp:taxon-name-part> <tp:taxon-name-part taxon-name-part-type="species" reg="gordoniae">gordoniae</tp:taxon-name-part></tp:taxon-name></italic>, specimen NHMUK 1903.7.1.309 <bold>E</bold><italic><tp:taxon-name><tp:taxon-name-part taxon-name-part-type="genus" reg="Hemiplecta">Hemiplecta</tp:taxon-name-part> <tp:taxon-name-part taxon-name-part-type="species" reg="humphreysiana">humphreysiana</tp:taxon-name-part></tp:taxon-name></italic>, syntype <abbrev xmlns:xlink="http://www.w3.org/1999/xlink" xlink:title="National Museum of Natural History, Smithsonian Institute, Washington D.C." id="ABBRID0EFKCI" xlink:type="simple">NMNH</abbrev> 116569.</p></caption><graphic xmlns:xlink="http://www.w3.org/1999/xlink" xlink:href="zookeys-1047-101-g012.jpg" position="float" orientation="portrait" xlink:type="simple" id="oo_560499.jpg"><uri content-type="original_file" xlink:type="simple">https://binary.pensoft.net/fig/560499</uri></graphic></fig><fig id="F4" position="float" orientation="portrait"><object-id xmlns:xlink="http://www.w3.org/1999/xlink" content-type="doi" xlink:type="simple">10.3897/zookeys.1047.65735.figure4</object-id><object-id xmlns:xlink="http://www.w3.org/1999/xlink" content-type="arpha" xlink:type="simple">7C709F71-C2EC-5151-824B-BB0AD6AF2C55</object-id><label>Figure 4.</label><caption><p>Genitalia, mantle edge structure, and caudal region of <italic><tp:taxon-name><tp:taxon-name-part taxon-name-part-type="genus" reg="Hemiplecta">Hemiplecta</tp:taxon-name-part> <tp:taxon-name-part taxon-name-part-type="species" reg="distincta">distincta</tp:taxon-name-part></tp:taxon-name></italic>, specimen <named-content xmlns:xlink="http://www.w3.org/1999/xlink" content-type="dwc:institutional_code" xlink:type="simple">CUMZ</named-content> 4560 from Chanthaburi, Thailand <bold>A</bold> whole genital organ <bold>B</bold> internal wall sculpture of penis, vagina, and dart chamber <bold>C</bold> dorsal view of mantle edge <bold>D</bold> ventral view of mantle edge and <bold>E</bold> right view of caudal region.</p></caption><graphic xmlns:xlink="http://www.w3.org/1999/xlink" xlink:href="zookeys-1047-101-g004.jpg" position="float" orientation="portrait" xlink:type="simple" id="oo_560491.jpg"><uri content-type="original_file" xlink:type="simple">https://binary.pensoft.net/fig/560491</uri></graphic></fig></tp:treatment-sec><ref-list><ref id="B27"><mixed-citation xmlns:xlink="http://www.w3.org/1999/xlink" xlink:type="simple"><person-group><name name-style="western"><surname>Fischer</surname><given-names>H</given-names></name><name name-style="western"><surname>Dautzenberg</surname><given-names>P</given-names></name></person-group> (<year>1904</year>) <article-title>Catalogue des mollusques terrestres et fluviatiles de ľIndo-Chine orientale cités jusqu’ à ce jour.</article-title><source>In: Mission Pavie, Etudes diverses</source><volume>3</volume>: <fpage>390</fpage>–<lpage>450</lpage>.</mixed-citation></ref><ref id="B47"><mixed-citation xmlns:xlink="http://www.w3.org/1999/xlink" xlink:type="simple"><person-group><name name-style="western"><surname>Inkhavilay</surname><given-names>K</given-names></name><name name-style="western"><surname>Sutcharit</surname><given-names>C</given-names></name><name name-style="western"><surname>Bantaowong</surname><given-names>U</given-names></name><name name-style="western"><surname>Chanabun</surname><given-names>R</given-names></name><name name-style="western"><surname>Siriwut</surname><given-names>W</given-names></name><name name-style="western"><surname>Srisonchai</surname><given-names>R</given-names></name><name name-style="western"><surname>Pholyotha</surname><given-names>A</given-names></name><name name-style="western"><surname>Jirapatrasilp</surname><given-names>P</given-names></name><name name-style="western"><surname>Panha</surname><given-names>S</given-names></name></person-group> (<year>2019</year>) <article-title>Annotated checklist of the terrestrial molluscs from Laos (<tp:taxon-name><tp:taxon-name-part taxon-name-part-type="phylum">Mollusca</tp:taxon-name-part></tp:taxon-name>, <tp:taxon-name><tp:taxon-name-part taxon-name-part-type="class">Gastropoda</tp:taxon-name-part></tp:taxon-name>).</article-title><source>ZooKeys</source><volume>834</volume>: <fpage>1</fpage>–<lpage>166</lpage>. <ext-link xlink:type="simple" ext-link-type="doi" xlink:href="10.3897/zookeys.834.28800">https://doi.org/10.3897/zookeys.834.28800</ext-link></mixed-citation></ref><ref id="B111"><mixed-citation xmlns:xlink="http://www.w3.org/1999/xlink" xlink:type="simple"><person-group><name name-style="western"><surname>Smith</surname><given-names>EA</given-names></name></person-group> (<year>1896</year>) Notes on some land shells from Vanbu, Tonkin, with description of two new species. Annals and Magazine of Natural History, Series 6, 17: 128–130. <ext-link xlink:type="simple" ext-link-type="doi" xlink:href="10.1080/00222939608680338">https://doi.org/10.1080/00222939608680338</ext-link></mixed-citation></ref></ref-list></tp:taxon-treatment>
