# Supplementary material for: Systematic review of the dextral Hemiplecta Albers, 1850 (Eupulmonata, Ariophantidae) from Thailand with description of a new species and list of all the Indochinese species
Source: Zookeys. 2021 Jun 28;1047:101–54. doi: 10.3897/zookeys.1047.65735 (PMC8257565; doi:10.3897/zookeys.1047.65735)
Supplement: XML Treatment for Hemiplecta esculenta [file zookeys.1047.65735-treatment5.xml]

<!DOCTYPE tp:taxon-treatment
  PUBLIC "-//TaxonX//DTD Taxonomic Treatment Publishing DTD v0 20100105//EN" "tax-treatment-NSO.dtd">
<tp:taxon-treatment xmlns:tp="http://www.plazi.org/taxpub"><tp:treatment-meta><kwd-group><label>Taxon classification</label><kwd><named-content xmlns:xlink="http://www.w3.org/1999/xlink" content-type="kingdom">Animalia</named-content></kwd><kwd><named-content xmlns:xlink="http://www.w3.org/1999/xlink" content-type="order">Stylommatophora</named-content></kwd><kwd><named-content xmlns:xlink="http://www.w3.org/1999/xlink" content-type="family">Ariophantidae</named-content></kwd></kwd-group><mixed-citation publication-type="journal"><person-group><name><surname>Sutcharit</surname><given-names>Chirasak</given-names></name><name><surname>Panha</surname><given-names>Somsak</given-names></name></person-group><article-title>Systematic review of the dextral <italic><tp:taxon-name><tp:taxon-name-part taxon-name-part-type="genus" reg="Hemiplecta">Hemiplecta</tp:taxon-name-part></tp:taxon-name></italic> Albers, 1850 (<tp:taxon-name><tp:taxon-name-part taxon-name-part-type="suborder">Eupulmonata</tp:taxon-name-part></tp:taxon-name>, <tp:taxon-name><tp:taxon-name-part taxon-name-part-type="family">Ariophantidae</tp:taxon-name-part></tp:taxon-name>) from Thailand with description of a new species and list of all the Indochinese species</article-title><source>Zookeys</source><day>28</day><month>6</month><year>2021</year><volume>1047</volume><fpage>101</fpage><lpage>154</lpage><pub-id pub-id-type="doi">10.3897/zookeys.1047.65735</pub-id></mixed-citation></tp:treatment-meta><tp:nomenclature><tp:taxon-name><object-id xmlns:xlink="http://www.w3.org/1999/xlink" content-type="arpha" xlink:type="simple">34F9EB4C-C4FD-593E-9C6E-7E720F72E575</object-id>
              <tp:taxon-name-part taxon-name-part-type="genus" reg="Hemiplecta">Hemiplecta</tp:taxon-name-part>
              <tp:taxon-name-part taxon-name-part-type="species" reg="esculenta">esculenta</tp:taxon-name-part>
            </tp:taxon-name><tp:taxon-authority>Maassen, 2006</tp:taxon-authority><xref ref-type="fig" rid="F1">Figures 1F</xref><xref ref-type="fig" rid="F5">, 5C</xref><xref ref-type="fig" rid="F7">, 7</xref><xref ref-type="fig" rid="F10">, 10H, I</xref><tp:nomenclature-citation-list><tp:nomenclature-citation><tp:taxon-name>
                  <tp:taxon-name-part taxon-name-part-type="genus" reg="Hemiplecta">Hemiplecta</tp:taxon-name-part> <tp:taxon-name-part taxon-name-part-type="species" reg="esculenta">esculenta</tp:taxon-name-part></tp:taxon-name><comment>Maassen, 2006: 17, 18, figs 10–12. Type locality: limestone area near village Hang, Pu Luong National Park, Thanh Hoa, Vietnam. <xref ref-type="bibr" rid="B47">Inkhavilay et al. 2019</xref>: 76, fig. 35d, e. <xref ref-type="bibr" rid="B79">Páll-Gergely 2019</xref>: figs 11–13.</comment></tp:nomenclature-citation></tp:nomenclature-citation-list></tp:nomenclature><tp:treatment-sec sec-type="Type specimen" id="SECID0E2BBI"><title>Type specimen.</title><p>See the species list of Indochinese species.</p></tp:treatment-sec><tp:treatment-sec sec-type="material" id="SECID0EACBI"><title>Material examined.</title><p><bold>Thailand</bold>: Tam Chiang Dao, Chiang Mai: <named-content xmlns:xlink="http://www.w3.org/1999/xlink" content-type="dwc:institutional_code" xlink:type="simple">CUMZ</named-content> 4553 (5 specimens in ethanol; Fig. <xref ref-type="fig" rid="F1">1F</xref>), <named-content xmlns:xlink="http://www.w3.org/1999/xlink" content-type="dwc:institutional_code" xlink:type="simple">CUMZ</named-content> 4564 (10 specimens in ethanol), <named-content xmlns:xlink="http://www.w3.org/1999/xlink" content-type="dwc:institutional_code" xlink:type="simple">CUMZ</named-content> 4565 (9 specimens in ethanol), <named-content xmlns:xlink="http://www.w3.org/1999/xlink" content-type="dwc:institutional_code" xlink:type="simple">CUMZ</named-content> 4574 (8 specimens in ethanol; Fig. <xref ref-type="fig" rid="F5">5C</xref>); Tam Tab-Tao, Chaiprakarn, Chiang Mai: <named-content xmlns:xlink="http://www.w3.org/1999/xlink" content-type="dwc:institutional_code" xlink:type="simple">CUMZ</named-content> 4580 (10 specimens in ethanol).</p><p><bold><italic>Shell.</italic></bold> Shell relatively small (height up to 25 mm, width up to 35 mm), elevated to slightly depressed, upper surface with distinct nodules arranged on growth line, and lower shell surface nearly smooth. Last whorl keeled; aperture large and ovate; lip simple to slightly expanded and dark brown. Umbilicus widely opened and deep (Fig. <xref ref-type="fig" rid="F5">5C</xref>).</p><p><bold><italic>Genitalia.</italic></bold> Genital tracts similar to those of <italic><tp:taxon-name><tp:taxon-name-part taxon-name-part-type="genus" reg="Hemiplecta">H.</tp:taxon-name-part> <tp:taxon-name-part taxon-name-part-type="species" reg="humphreysiana">humphreysiana</tp:taxon-name-part></tp:taxon-name></italic> (Fig. <xref ref-type="fig" rid="F7">7A</xref>). Internal wall of penis with sculpture encircling penial verge. Penial sculpture (<abbrev xmlns:xlink="http://www.w3.org/1999/xlink" xlink:title="penial sculpture" id="ABBRID0EKEBI" xlink:type="simple">ps</abbrev>) consists of small to large papillary knobs arranged in oblique lines on penial wall; relatively smaller knobs surrounding penial verge. Penial verge (<abbrev xmlns:xlink="http://www.w3.org/1999/xlink" xlink:title="penial verge" id="ABBRID0EOEBI" xlink:type="simple">pv</abbrev>) small, short, conic, and with smooth surface (Fig. <xref ref-type="fig" rid="F7">7B</xref>). Gametolytic sac (<abbrev xmlns:xlink="http://www.w3.org/1999/xlink" xlink:title="gametolytic sac" id="ABBRID0EWEBI" xlink:type="simple">gs</abbrev>) bulbous with undifferentiated duct. Internal wall of vagina with series of thin longitudinal vaginal pilasters (vp). Dart apparatus (<abbrev xmlns:xlink="http://www.w3.org/1999/xlink" xlink:title="dart apparatus" id="ABBRID0E1EBI" xlink:type="simple">da</abbrev>) relatively short; internal wall of chamber with smooth wall, and papilla of dart apparatus (<abbrev xmlns:xlink="http://www.w3.org/1999/xlink" xlink:title="dart papilla" id="ABBRID0E5EBI" xlink:type="simple">dp</abbrev>) slightly elongate, conic, and with smooth surface (Fig. <xref ref-type="fig" rid="F7">7B</xref>).</p><fig id="F7" position="float" orientation="portrait"><object-id xmlns:xlink="http://www.w3.org/1999/xlink" content-type="doi" xlink:type="simple">10.3897/zookeys.1047.65735.figure7</object-id><object-id xmlns:xlink="http://www.w3.org/1999/xlink" content-type="arpha" xlink:type="simple">6E3F45E4-09B7-54BA-AD8D-B56A3921FE8F</object-id><label>Figure 7.</label><caption><p>Genitalia, mantle edge structure, and caudal region of <italic><tp:taxon-name><tp:taxon-name-part taxon-name-part-type="genus" reg="Hemiplecta">Hemiplecta</tp:taxon-name-part> <tp:taxon-name-part taxon-name-part-type="species" reg="esculenta">esculenta</tp:taxon-name-part></tp:taxon-name></italic>, specimen <named-content xmlns:xlink="http://www.w3.org/1999/xlink" content-type="dwc:institutional_code" xlink:type="simple">CUMZ</named-content> 4553 from Chiang Mai, Thailand <bold>A</bold> whole genital organ <bold>B</bold> internal wall sculpture of penis, vagina and dart chamber <bold>C</bold> ventral view of mantle edge and <bold>D</bold> right view of caudal region.</p></caption><graphic xmlns:xlink="http://www.w3.org/1999/xlink" xlink:href="zookeys-1047-101-g007.jpg" position="float" orientation="portrait" xlink:type="simple" id="oo_560494.jpg"><uri content-type="original_file" xlink:type="simple">https://binary.pensoft.net/fig/560494</uri></graphic></fig><p><bold><italic>Radula.</italic></bold> Each row possesses about 161 teeth (80–(18–21)–1–(19–21)–80). Central tooth triangular, tricuspid; ectocones small; mesocone large (Fig. <xref ref-type="fig" rid="F10">10H</xref>). Lateral teeth tricuspid; endocone small; mesocone large with pointed tip; ectocone large, basal, and with pointed tip. Outer lateral teeth arranged slightly obliquely, bicuspid; endocone very small to absent; mesocone large trapezoid; ectocone basal, relatively small, and pointed tip. Latero-marginal transition starts from tooth no. 18 to 21. Marginal teeth with curved teeth, bicuspid; endocone usually larger than ectocone (Fig. <xref ref-type="fig" rid="F10">10I</xref>).</p><p><bold><italic>External features.</italic></bold> Living snail exhibits similar soft body morphology, pulmonary cavity and caudal structure (Fig. <xref ref-type="fig" rid="F7">7D</xref>) to that of <italic><tp:taxon-name><tp:taxon-name-part taxon-name-part-type="genus" reg="Hemiplecta">H.</tp:taxon-name-part> <tp:taxon-name-part taxon-name-part-type="species" reg="humphreysiana">humphreysiana</tp:taxon-name-part></tp:taxon-name></italic>. The distinct characters are the brownish to greyish body and mantle edge; right and left shell lobes absent (Fig. <xref ref-type="fig" rid="F1">1F</xref>).</p></tp:treatment-sec><tp:treatment-sec sec-type="distribution" id="SECID0EZHBI"><title>Distribution.</title><p>Previously known only from the type locality in northern Vietnam (<xref ref-type="bibr" rid="B62">Maassen 2006</xref>) and Xieng Khaung, northeastern Laos (<xref ref-type="bibr" rid="B47">Inkhavilay et al. 2019</xref>). Recently, we have located populations from northern Thailand in Chiang Mai Province.</p></tp:treatment-sec><tp:treatment-sec sec-type="remarks" id="SECID0EHIBI"><title>Remarks.</title><p>The shell features were carefully described in <xref ref-type="bibr" rid="B62">Maassen (2006)</xref>. The original description of <italic><tp:taxon-name><tp:taxon-name-part taxon-name-part-type="genus" reg="Hemiplecta">H.</tp:taxon-name-part> <tp:taxon-name-part taxon-name-part-type="species" reg="esculenta">esculenta</tp:taxon-name-part></tp:taxon-name></italic> was based on seven shells and placement within <italic><tp:taxon-name><tp:taxon-name-part taxon-name-part-type="genus" reg="Hemiplecta">Hemiplecta</tp:taxon-name-part></tp:taxon-name></italic> was provisional (<xref ref-type="bibr" rid="B62">Maassen 2006</xref>), and none of the topotypic specimens have subsequently been examined. The samples from Thailand show only minor variations from the type series, in the presence of a narrow brownish spiral band and slightly elevated spire, which we attribute to intraspecific variation. It is important to examine the genitalia of the topotypic material.</p></tp:treatment-sec><tp:treatment-sec><!--Section generated to contain objects referenced in tp:taxon-treatment.--><fig id="F1" position="float" orientation="portrait"><object-id xmlns:xlink="http://www.w3.org/1999/xlink" content-type="doi" xlink:type="simple">10.3897/zookeys.1047.65735.figure1</object-id><object-id xmlns:xlink="http://www.w3.org/1999/xlink" content-type="arpha" xlink:type="simple">A9FB4BC4-EE94-55F6-8661-6AC9FDCF2AD3</object-id><label>Figure 1.</label><caption><p>Living snail. <bold>A</bold><italic><tp:taxon-name><tp:taxon-name-part taxon-name-part-type="genus" reg="Hemiplecta">Hemiplecta</tp:taxon-name-part> <tp:taxon-name-part taxon-name-part-type="species" reg="humphreysiana">humphreysiana</tp:taxon-name-part></tp:taxon-name></italic> from Singapore (width about 45 mm) <bold>B, C</bold><italic><tp:taxon-name><tp:taxon-name-part taxon-name-part-type="genus" reg="Hemiplecta">Hemiplecta</tp:taxon-name-part> <tp:taxon-name-part taxon-name-part-type="species" reg="distincta">distincta</tp:taxon-name-part></tp:taxon-name></italic><bold>B</bold> from Saraburi, Thailand (width about 65 mm) and <bold>C</bold> mating pairs <bold>D, E</bold><italic><tp:taxon-name><tp:taxon-name-part taxon-name-part-type="genus" reg="Hemiplecta">Hemiplecta</tp:taxon-name-part> <tp:taxon-name-part taxon-name-part-type="species" reg="funerea">funerea</tp:taxon-name-part></tp:taxon-name></italic> from Nan, Thailand (width about 50 mm) <bold>D</bold> yellow shell form and <bold>E</bold> dark shell form (width about 50 mm) <bold>F</bold><italic><tp:taxon-name><tp:taxon-name-part taxon-name-part-type="genus" reg="Hemiplecta">Hemiplecta</tp:taxon-name-part> <tp:taxon-name-part taxon-name-part-type="species" reg="esculenta">esculenta</tp:taxon-name-part></tp:taxon-name></italic> from Chiang Mai, Thailand (width about 30 mm).</p></caption><graphic xmlns:xlink="http://www.w3.org/1999/xlink" xlink:href="zookeys-1047-101-g001.jpg" position="float" orientation="portrait" xlink:type="simple" id="oo_560488.jpg"><uri content-type="original_file" xlink:type="simple">https://binary.pensoft.net/fig/560488</uri></graphic></fig><fig id="F5" position="float" orientation="portrait"><object-id xmlns:xlink="http://www.w3.org/1999/xlink" content-type="doi" xlink:type="simple">10.3897/zookeys.1047.65735.figure5</object-id><object-id xmlns:xlink="http://www.w3.org/1999/xlink" content-type="arpha" xlink:type="simple">715D9B99-C877-550F-B188-83B1A4B6A4B7</object-id><label>Figure 5.</label><caption><p><bold>A, B</bold><italic><tp:taxon-name><tp:taxon-name-part taxon-name-part-type="genus" reg="Hemiplecta">Hemiplecta</tp:taxon-name-part> <tp:taxon-name-part taxon-name-part-type="species" reg="funerea">funerea</tp:taxon-name-part></tp:taxon-name></italic>, specimens <named-content xmlns:xlink="http://www.w3.org/1999/xlink" content-type="dwc:institutional_code" xlink:type="simple">CUMZ</named-content> 4575 from Nan, Thailand <bold>A</bold> yellow shell form and <bold>B</bold> dark shell form <bold>C</bold><italic><tp:taxon-name><tp:taxon-name-part taxon-name-part-type="genus" reg="Hemiplecta">Hemiplecta</tp:taxon-name-part> <tp:taxon-name-part taxon-name-part-type="species" reg="esculenta">esculenta</tp:taxon-name-part></tp:taxon-name></italic>, specimen <named-content xmlns:xlink="http://www.w3.org/1999/xlink" content-type="dwc:institutional_code" xlink:type="simple">CUMZ</named-content> 4553 from Chiang Mai, Thailand.</p></caption><graphic xmlns:xlink="http://www.w3.org/1999/xlink" xlink:href="zookeys-1047-101-g005.jpg" position="float" orientation="portrait" xlink:type="simple" id="oo_560492.jpg"><uri content-type="original_file" xlink:type="simple">https://binary.pensoft.net/fig/560492</uri></graphic></fig><fig id="F10" position="float" orientation="portrait"><object-id xmlns:xlink="http://www.w3.org/1999/xlink" content-type="doi" xlink:type="simple">10.3897/zookeys.1047.65735.figure10</object-id><object-id xmlns:xlink="http://www.w3.org/1999/xlink" content-type="arpha" xlink:type="simple">90436094-11BF-5DB2-857B-99BDB449052F</object-id><label>Figure 10.</label><caption><p>Representative <abbrev xmlns:xlink="http://www.w3.org/1999/xlink" xlink:title="scanning electron microscopy" id="ABBRID0ELSBI" xlink:type="simple">SEM</abbrev> images of radula <bold>A–C</bold><italic><tp:taxon-name><tp:taxon-name-part taxon-name-part-type="genus" reg="Hemiplecta">Hemiplecta</tp:taxon-name-part> <tp:taxon-name-part taxon-name-part-type="species" reg="humphreysiana">humphreysiana</tp:taxon-name-part></tp:taxon-name></italic>, specimen <named-content xmlns:xlink="http://www.w3.org/1999/xlink" content-type="dwc:institutional_code" xlink:type="simple">CUMZ</named-content> 4573 from Singapore <bold>A</bold> central and lateral teeth <bold>B</bold> transition from lateral teeth to marginal teeth and <bold>C</bold> outermost marginal teeth <bold>D, E</bold><italic><tp:taxon-name><tp:taxon-name-part taxon-name-part-type="genus" reg="Hemiplecta">Hemiplecta</tp:taxon-name-part> <tp:taxon-name-part taxon-name-part-type="species" reg="distincta">distincta</tp:taxon-name-part></tp:taxon-name></italic>, specimen <named-content xmlns:xlink="http://www.w3.org/1999/xlink" content-type="dwc:institutional_code" xlink:type="simple">CUMZ</named-content> 4560 from Chanthaburi, Thailand <bold>D</bold> central and lateral teeth and <bold>E</bold> outermost marginal teeth <bold>F, G</bold><italic><tp:taxon-name><tp:taxon-name-part taxon-name-part-type="genus" reg="Hemiplecta">Hemiplecta</tp:taxon-name-part> <tp:taxon-name-part taxon-name-part-type="species" reg="funerea">funerea</tp:taxon-name-part></tp:taxon-name></italic>, specimen <named-content xmlns:xlink="http://www.w3.org/1999/xlink" content-type="dwc:institutional_code" xlink:type="simple">CUMZ</named-content> 4575 from Nan, Thailand <bold>F</bold> central and lateral teeth and <bold>G</bold> outermost marginal teeth <bold>H, I</bold><italic><tp:taxon-name><tp:taxon-name-part taxon-name-part-type="genus" reg="Hemiplecta">Hemiplecta</tp:taxon-name-part> <tp:taxon-name-part taxon-name-part-type="species" reg="esculenta">esculenta</tp:taxon-name-part></tp:taxon-name></italic>, specimen <named-content xmlns:xlink="http://www.w3.org/1999/xlink" content-type="dwc:institutional_code" xlink:type="simple">CUMZ</named-content> 4553 from Chiang Mai, Thailand <bold>H</bold> central and lateral teeth <bold>I</bold> transition from lateral teeth to marginal teeth <bold>J</bold><italic><tp:taxon-name><tp:taxon-name-part taxon-name-part-type="genus" reg="Hemiplecta">Hemiplecta</tp:taxon-name-part> <tp:taxon-name-part taxon-name-part-type="species" reg="nemorosa">nemorosa</tp:taxon-name-part></tp:taxon-name></italic> sp. nov., paratype <named-content xmlns:xlink="http://www.w3.org/1999/xlink" content-type="dwc:institutional_code" xlink:type="simple">CUMZ</named-content> 5253 from Maehongsorn, Thailand. Central tooth indicated by ‘C’. Numbers indicate the tooth order from lateral to marginal end.</p></caption><graphic xmlns:xlink="http://www.w3.org/1999/xlink" xlink:href="zookeys-1047-101-g010.jpg" position="float" orientation="portrait" xlink:type="simple" id="oo_560497.jpg"><uri content-type="original_file" xlink:type="simple">https://binary.pensoft.net/fig/560497</uri></graphic></fig></tp:treatment-sec><ref-list><ref id="B47"><mixed-citation xmlns:xlink="http://www.w3.org/1999/xlink" xlink:type="simple"><person-group><name name-style="western"><surname>Inkhavilay</surname><given-names>K</given-names></name><name name-style="western"><surname>Sutcharit</surname><given-names>C</given-names></name><name name-style="western"><surname>Bantaowong</surname><given-names>U</given-names></name><name name-style="western"><surname>Chanabun</surname><given-names>R</given-names></name><name name-style="western"><surname>Siriwut</surname><given-names>W</given-names></name><name name-style="western"><surname>Srisonchai</surname><given-names>R</given-names></name><name name-style="western"><surname>Pholyotha</surname><given-names>A</given-names></name><name name-style="western"><surname>Jirapatrasilp</surname><given-names>P</given-names></name><name name-style="western"><surname>Panha</surname><given-names>S</given-names></name></person-group> (<year>2019</year>) <article-title>Annotated checklist of the terrestrial molluscs from Laos (<tp:taxon-name><tp:taxon-name-part taxon-name-part-type="phylum">Mollusca</tp:taxon-name-part></tp:taxon-name>, <tp:taxon-name><tp:taxon-name-part taxon-name-part-type="class">Gastropoda</tp:taxon-name-part></tp:taxon-name>).</article-title><source>ZooKeys</source><volume>834</volume>: <fpage>1</fpage>–<lpage>166</lpage>. <ext-link xlink:type="simple" ext-link-type="doi" xlink:href="10.3897/zookeys.834.28800">https://doi.org/10.3897/zookeys.834.28800</ext-link></mixed-citation></ref><ref id="B79"><mixed-citation xmlns:xlink="http://www.w3.org/1999/xlink" xlink:type="simple"><person-group><name name-style="western"><surname>Páll-Gergely</surname><given-names>B</given-names></name></person-group> (<year>2019</year>) <article-title>A new species of <italic><tp:taxon-name><tp:taxon-name-part taxon-name-part-type="genus">Hemiplecta</tp:taxon-name-part></tp:taxon-name></italic> Albers, 1850 from Vietnam (<tp:taxon-name><tp:taxon-name-part taxon-name-part-type="class">Gastropoda</tp:taxon-name-part></tp:taxon-name>: <tp:taxon-name><tp:taxon-name-part taxon-name-part-type="infraclass">Pulmonata</tp:taxon-name-part></tp:taxon-name>: <tp:taxon-name><tp:taxon-name-part taxon-name-part-type="family">Ariophantidae</tp:taxon-name-part></tp:taxon-name>).</article-title><source>Folia Malacologica</source><volume>27</volume>: <fpage>85</fpage>–<lpage>89</lpage>. <ext-link xlink:type="simple" ext-link-type="doi" xlink:href="10.12657/folmal.027.007">https://doi.org/10.12657/folmal.027.007</ext-link></mixed-citation></ref><ref id="B62"><mixed-citation xmlns:xlink="http://www.w3.org/1999/xlink" xlink:type="simple"><person-group><name name-style="western"><surname>Maassen</surname><given-names>WJM</given-names></name></person-group> (<year>2006</year>) <article-title>Four new species of terrestrial gastropods from Tonkin, North Vietnam (<tp:taxon-name><tp:taxon-name-part taxon-name-part-type="class">Gastropoda</tp:taxon-name-part></tp:taxon-name>: <tp:taxon-name><tp:taxon-name-part taxon-name-part-type="family">Diplommatinidae</tp:taxon-name-part></tp:taxon-name>: <tp:taxon-name><tp:taxon-name-part taxon-name-part-type="family">Strobilopsidae</tp:taxon-name-part></tp:taxon-name> and <tp:taxon-name><tp:taxon-name-part taxon-name-part-type="family">Ariophantidae</tp:taxon-name-part></tp:taxon-name>).</article-title><source>Basteria</source><volume>70</volume>: <fpage>13</fpage>–<lpage>18</lpage>.</mixed-citation></ref></ref-list></tp:taxon-treatment>
