# Supplementary material for: Systematic review of the dextral Hemiplecta Albers, 1850 (Eupulmonata, Ariophantidae) from Thailand with description of a new species and list of all the Indochinese species
Source: Zookeys. 2021 Jun 28;1047:101–54. doi: 10.3897/zookeys.1047.65735 (PMC8257565; doi:10.3897/zookeys.1047.65735)
Supplement: XML Treatment for Hemiplecta nemorosa [file zookeys.1047.65735-treatment6.xml]

<!DOCTYPE tp:taxon-treatment
  PUBLIC "-//TaxonX//DTD Taxonomic Treatment Publishing DTD v0 20100105//EN" "tax-treatment-NSO.dtd">
<tp:taxon-treatment xmlns:tp="http://www.plazi.org/taxpub"><tp:treatment-meta><kwd-group><label>Taxon classification</label><kwd><named-content xmlns:xlink="http://www.w3.org/1999/xlink" content-type="kingdom">Animalia</named-content></kwd><kwd><named-content xmlns:xlink="http://www.w3.org/1999/xlink" content-type="order">Stylommatophora</named-content></kwd><kwd><named-content xmlns:xlink="http://www.w3.org/1999/xlink" content-type="family">Ariophantidae</named-content></kwd></kwd-group><mixed-citation publication-type="journal"><person-group><name><surname>Sutcharit</surname><given-names>Chirasak</given-names></name><name><surname>Panha</surname><given-names>Somsak</given-names></name></person-group><article-title>Systematic review of the dextral <italic><tp:taxon-name><tp:taxon-name-part taxon-name-part-type="genus" reg="Hemiplecta">Hemiplecta</tp:taxon-name-part></tp:taxon-name></italic> Albers, 1850 (<tp:taxon-name><tp:taxon-name-part taxon-name-part-type="suborder">Eupulmonata</tp:taxon-name-part></tp:taxon-name>, <tp:taxon-name><tp:taxon-name-part taxon-name-part-type="family">Ariophantidae</tp:taxon-name-part></tp:taxon-name>) from Thailand with description of a new species and list of all the Indochinese species</article-title><source>Zookeys</source><day>28</day><month>6</month><year>2021</year><volume>1047</volume><fpage>101</fpage><lpage>154</lpage><pub-id pub-id-type="doi">10.3897/zookeys.1047.65735</pub-id></mixed-citation></tp:treatment-meta><tp:nomenclature><tp:taxon-name><object-id xmlns:xlink="http://www.w3.org/1999/xlink" content-type="arpha" xlink:type="simple">7E36A495-9869-5D46-84C4-91445104B804</object-id>
              <tp:taxon-name-part taxon-name-part-type="genus" reg="Hemiplecta">Hemiplecta</tp:taxon-name-part>
              <tp:taxon-name-part taxon-name-part-type="species" reg="nemorosa">nemorosa</tp:taxon-name-part>
              <object-id xmlns:xlink="http://www.w3.org/1999/xlink" content-type="zoobank" xlink:type="simple">http://zoobank.org/5B542C60-C447-40B9-BC1D-AD24774C4AFD</object-id>
            </tp:taxon-name><tp:taxon-status xmlns:xlink="http://www.w3.org/1999/xlink" xlink:type="simple">sp. nov.</tp:taxon-status><xref ref-type="fig" rid="F8">Figures 8</xref><xref ref-type="fig" rid="F9">, 9</xref><xref ref-type="fig" rid="F10">, 10J</xref></tp:nomenclature><tp:treatment-sec sec-type="etymology" id="SECID0E2KBI"><title>Etymology.</title><p>The species name is derived from the Latin word “<italic>nemoris</italic>” meaning “full of woods or shady,” which refers to the type locality of this new species in the dense deciduous forest.</p></tp:treatment-sec><tp:treatment-sec sec-type="Type specimen" id="SECID0EDLBI"><title>Type specimen.</title><p><bold><italic>Holotype</italic></bold><named-content xmlns:xlink="http://www.w3.org/1999/xlink" content-type="dwc:institutional_code" xlink:type="simple">CUMZ</named-content> 5251 (height 24.6 mm, width 42.1 mm; Fig. <xref ref-type="fig" rid="F8">8A</xref>), <bold><italic>paratypes</italic></bold><named-content xmlns:xlink="http://www.w3.org/1999/xlink" content-type="dwc:institutional_code" xlink:type="simple">CUMZ</named-content> 5252 (2 shells; Fig. <xref ref-type="fig" rid="F8">8B</xref>), <named-content xmlns:xlink="http://www.w3.org/1999/xlink" content-type="dwc:institutional_code" xlink:type="simple">CUMZ</named-content> 5253 (1 adult + 1 juvenile in ethanol; Fig. <xref ref-type="fig" rid="F8">8C</xref>) all from the type locality.</p></tp:treatment-sec><tp:treatment-sec sec-type="type locality" id="SECID0EMMBI"><title>Type locality.</title><p>Limestone outcrops with deciduous forest near road no. 1226, Pang Mapha Sub-district, Pang Mapha District, Mae Hongson Province, Thailand (<named-content xmlns:xlink="http://www.w3.org/1999/xlink" content-type="dwc:verbatimCoordinates" xlink:type="simple"><named-content content-type="geo-json" specific-use="{&#34;type&#34;:&#34;Point&#34;,&#34;coordinates&#34;:[98.200639,19.569500]}" id="NCID0EVMBI" xlink:type="simple">19°34'10.2"N, 98°12'02.3"E</named-content></named-content>).</p></tp:treatment-sec><tp:treatment-sec sec-type="description" id="SECID0E1MBI"><title>Description.</title><p>Shell medium sized (height up to 15 mm, width up to 45 mm), depressed conic, thin and dextral. Whorls 5 to 6, increasing regularly, slightly convex, with very wide and shallow suture. Spire convex; apex acute; embryonic shell smooth; following whorls with thin growth lines and radial wrinkles or undulating surfaces. Periostracum thin and transparent. Shell pale brownish to yellowish. Last whorl angular with strong peripheral keel which is much reduced near aperture. Aperture not descending, widely ovate and moderately oblique; lip simple to slightly thickened in adult specimen. Columella slightly dilated; parietal callus slightly thick and translucent. Umbilicus narrowly opened, deep, and partly covered by reflected columellar lip (Fig. <xref ref-type="fig" rid="F8">8</xref>).</p><fig id="F8" position="float" orientation="portrait"><object-id xmlns:xlink="http://www.w3.org/1999/xlink" content-type="doi" xlink:type="simple">10.3897/zookeys.1047.65735.figure8</object-id><object-id xmlns:xlink="http://www.w3.org/1999/xlink" content-type="arpha" xlink:type="simple">DFE7B991-E466-5756-8EB4-D71E5698AFEB</object-id><label>Figure 8.</label><caption><p><italic><tp:taxon-name><tp:taxon-name-part taxon-name-part-type="genus" reg="Hemiplecta">Hemiplecta</tp:taxon-name-part> <tp:taxon-name-part taxon-name-part-type="species" reg="nemorosa">nemorosa</tp:taxon-name-part></tp:taxon-name></italic> sp. nov. from Maehongsorn, Thailand <bold>A</bold> holotype <named-content xmlns:xlink="http://www.w3.org/1999/xlink" content-type="dwc:institutional_code" xlink:type="simple">CUMZ</named-content> 5251 <bold>B</bold> paratypes <named-content xmlns:xlink="http://www.w3.org/1999/xlink" content-type="dwc:institutional_code" xlink:type="simple">CUMZ</named-content> 5252, and <bold>C</bold> paratype <named-content xmlns:xlink="http://www.w3.org/1999/xlink" content-type="dwc:institutional_code" xlink:type="simple">CUMZ</named-content> 5253 from the type locality.</p></caption><graphic xmlns:xlink="http://www.w3.org/1999/xlink" xlink:href="zookeys-1047-101-g008.jpg" position="float" orientation="portrait" xlink:type="simple" id="oo_560495.jpg"><uri content-type="original_file" xlink:type="simple">https://binary.pensoft.net/fig/560495</uri></graphic></fig><p><bold><italic>Genitalia.</italic></bold> Atrium (at) long. Penis (p) long slender, cylindrical, and encircled by thick penial sheath (<abbrev xmlns:xlink="http://www.w3.org/1999/xlink" xlink:title="penial sheath" id="ABBRID0EYOBI" xlink:type="simple">psh</abbrev>) extending to about half of penis length. Epiphallic caecum (<abbrev xmlns:xlink="http://www.w3.org/1999/xlink" xlink:title="epiphallic caecum" id="ABBRID0E3OBI" xlink:type="simple">ec</abbrev>) short, straight; penial retractor muscle (<abbrev xmlns:xlink="http://www.w3.org/1999/xlink" xlink:title="penial retractor muscle" id="ABBRID0EAPBI" xlink:type="simple">pr</abbrev>) thin and attached to the tip. Epiphallus (e) short, about half of penis length. Flagellum (<abbrev xmlns:xlink="http://www.w3.org/1999/xlink" xlink:title="flagellum" id="ABBRID0EEPBI" xlink:type="simple">fl</abbrev>) short, stout, and with thin muscle bands connected to penial sheath. Vas deferens (<abbrev xmlns:xlink="http://www.w3.org/1999/xlink" xlink:title="vas deferens" id="ABBRID0EIPBI" xlink:type="simple">vd</abbrev>) small tube (Fig. <xref ref-type="fig" rid="F9">9A</xref>). Internal wall of penis with sculpture over entire chamber with uniform scale-like or triangular lingulate pilasters varying in size from small to large and pilasters encircling penial verge smaller than in the middle of chamber. Penial verge (<abbrev xmlns:xlink="http://www.w3.org/1999/xlink" xlink:title="penial verge" id="ABBRID0EQPBI" xlink:type="simple">pv</abbrev>) small, conic, and with smooth surface (Fig. <xref ref-type="fig" rid="F9">9B</xref>).</p><fig id="F9" position="float" orientation="portrait"><object-id xmlns:xlink="http://www.w3.org/1999/xlink" content-type="doi" xlink:type="simple">10.3897/zookeys.1047.65735.figure9</object-id><object-id xmlns:xlink="http://www.w3.org/1999/xlink" content-type="arpha" xlink:type="simple">BDE2F3B1-8697-5F3C-8B62-BAC4E5D6CB28</object-id><label>Figure 9.</label><caption><p>Genitalia, mantle edge structure, and caudal region of <italic><tp:taxon-name><tp:taxon-name-part taxon-name-part-type="genus" reg="Hemiplecta">Hemiplecta</tp:taxon-name-part> <tp:taxon-name-part taxon-name-part-type="species" reg="nemorosa">nemorosa</tp:taxon-name-part></tp:taxon-name></italic> sp. nov., paratype <named-content xmlns:xlink="http://www.w3.org/1999/xlink" content-type="dwc:institutional_code" xlink:type="simple">CUMZ</named-content> 5253 from Maehongsorn, Thailand <bold>A</bold> whole genital organ and <bold>B</bold> internal wall sculpture of penis, vagina and dart chamber.</p></caption><graphic xmlns:xlink="http://www.w3.org/1999/xlink" xlink:href="zookeys-1047-101-g009.jpg" position="float" orientation="portrait" xlink:type="simple" id="oo_560496.jpg"><uri content-type="original_file" xlink:type="simple">https://binary.pensoft.net/fig/560496</uri></graphic></fig><p>Vagina (v) long, cylindrical, about same length as penis; internal wall with thin and smooth longitudinal vaginal pilasters (vp). Dart apparatus (<abbrev xmlns:xlink="http://www.w3.org/1999/xlink" xlink:title="dart apparatus" id="ABBRID0E2QBI" xlink:type="simple">da</abbrev>) short and enlarged muscular cylinder; externally covered with thin longitudinal muscular bands around half of dart apparatus length. Internally with irregular wall, dart papilla (<abbrev xmlns:xlink="http://www.w3.org/1999/xlink" xlink:title="dart papilla" id="ABBRID0E6QBI" xlink:type="simple">dp</abbrev>) conic and smooth. Gametolytic sac (<abbrev xmlns:xlink="http://www.w3.org/1999/xlink" xlink:title="gametolytic sac" id="ABBRID0EDRBI" xlink:type="simple">gs</abbrev>) bulbous without distinct duct. Free oviduct (<abbrev xmlns:xlink="http://www.w3.org/1999/xlink" xlink:title="free oviduct" id="ABBRID0EHRBI" xlink:type="simple">fo</abbrev>) long and encircled with thin blackish muscular tissue. Oviduct (<abbrev xmlns:xlink="http://www.w3.org/1999/xlink" xlink:title="oviduct" id="ABBRID0ELRBI" xlink:type="simple">ov</abbrev>) long and with lobules; prostate gland bound to oviduct. Albumen gland, hermaphroditic duct, and hermaphroditic gland missing from the examined specimen (Fig. <xref ref-type="fig" rid="F9">9A, B</xref>).</p><p><bold><italic>Radula.</italic></bold> Teeth arranged in wide angled U-shape. Each row containing more than 135 teeth (+58–(16–19)–1–(16–19)–75). Central tooth symmetrical tricuspid and triangular; mesocone conic shaped and with pointed cusp; ectocones short with dull cusps located at middle of tooth height. Lateral teeth asymmetrical tricuspid; endocone nearly absent; mesocone triangular with pointed cusp; ectocone with pointed cusps and located below endocone. Marginal teeth start around tooth numbers 16 to 19, elongate and obliquely bicuspid; endocone larger than ectocone and with pointed cusp; ectocone very small. Outer marginal teeth bicuspid and shorter than inner teeth (Fig. <xref ref-type="fig" rid="F10">10J</xref>).</p><fig id="F10" position="float" orientation="portrait"><object-id xmlns:xlink="http://www.w3.org/1999/xlink" content-type="doi" xlink:type="simple">10.3897/zookeys.1047.65735.figure10</object-id><object-id xmlns:xlink="http://www.w3.org/1999/xlink" content-type="arpha" xlink:type="simple">90436094-11BF-5DB2-857B-99BDB449052F</object-id><label>Figure 10.</label><caption><p>Representative <abbrev xmlns:xlink="http://www.w3.org/1999/xlink" xlink:title="scanning electron microscopy" id="ABBRID0ELSBI" xlink:type="simple">SEM</abbrev> images of radula <bold>A–C</bold><italic><tp:taxon-name><tp:taxon-name-part taxon-name-part-type="genus" reg="Hemiplecta">Hemiplecta</tp:taxon-name-part> <tp:taxon-name-part taxon-name-part-type="species" reg="humphreysiana">humphreysiana</tp:taxon-name-part></tp:taxon-name></italic>, specimen <named-content xmlns:xlink="http://www.w3.org/1999/xlink" content-type="dwc:institutional_code" xlink:type="simple">CUMZ</named-content> 4573 from Singapore <bold>A</bold> central and lateral teeth <bold>B</bold> transition from lateral teeth to marginal teeth and <bold>C</bold> outermost marginal teeth <bold>D, E</bold><italic><tp:taxon-name><tp:taxon-name-part taxon-name-part-type="genus" reg="Hemiplecta">Hemiplecta</tp:taxon-name-part> <tp:taxon-name-part taxon-name-part-type="species" reg="distincta">distincta</tp:taxon-name-part></tp:taxon-name></italic>, specimen <named-content xmlns:xlink="http://www.w3.org/1999/xlink" content-type="dwc:institutional_code" xlink:type="simple">CUMZ</named-content> 4560 from Chanthaburi, Thailand <bold>D</bold> central and lateral teeth and <bold>E</bold> outermost marginal teeth <bold>F, G</bold><italic><tp:taxon-name><tp:taxon-name-part taxon-name-part-type="genus" reg="Hemiplecta">Hemiplecta</tp:taxon-name-part> <tp:taxon-name-part taxon-name-part-type="species" reg="funerea">funerea</tp:taxon-name-part></tp:taxon-name></italic>, specimen <named-content xmlns:xlink="http://www.w3.org/1999/xlink" content-type="dwc:institutional_code" xlink:type="simple">CUMZ</named-content> 4575 from Nan, Thailand <bold>F</bold> central and lateral teeth and <bold>G</bold> outermost marginal teeth <bold>H, I</bold><italic><tp:taxon-name><tp:taxon-name-part taxon-name-part-type="genus" reg="Hemiplecta">Hemiplecta</tp:taxon-name-part> <tp:taxon-name-part taxon-name-part-type="species" reg="esculenta">esculenta</tp:taxon-name-part></tp:taxon-name></italic>, specimen <named-content xmlns:xlink="http://www.w3.org/1999/xlink" content-type="dwc:institutional_code" xlink:type="simple">CUMZ</named-content> 4553 from Chiang Mai, Thailand <bold>H</bold> central and lateral teeth <bold>I</bold> transition from lateral teeth to marginal teeth <bold>J</bold><italic><tp:taxon-name><tp:taxon-name-part taxon-name-part-type="genus" reg="Hemiplecta">Hemiplecta</tp:taxon-name-part> <tp:taxon-name-part taxon-name-part-type="species" reg="nemorosa">nemorosa</tp:taxon-name-part></tp:taxon-name></italic> sp. nov., paratype <named-content xmlns:xlink="http://www.w3.org/1999/xlink" content-type="dwc:institutional_code" xlink:type="simple">CUMZ</named-content> 5253 from Maehongsorn, Thailand. Central tooth indicated by ‘C’. Numbers indicate the tooth order from lateral to marginal end.</p></caption><graphic xmlns:xlink="http://www.w3.org/1999/xlink" xlink:href="zookeys-1047-101-g010.jpg" position="float" orientation="portrait" xlink:type="simple" id="oo_560497.jpg"><uri content-type="original_file" xlink:type="simple">https://binary.pensoft.net/fig/560497</uri></graphic></fig></tp:treatment-sec><tp:treatment-sec sec-type="distribution" id="SECID0EAWBI"><title>Distribution.</title><p>This new species is currently known only from the type locality in northern Thailand.</p></tp:treatment-sec><tp:treatment-sec sec-type="remarks" id="SECID0EFWBI"><title>Remarks.</title><p>The shell morphology of this new species is similar to <italic><tp:taxon-name><tp:taxon-name-part taxon-name-part-type="genus" reg="Hemiplecta">H.</tp:taxon-name-part> <tp:taxon-name-part taxon-name-part-type="species" reg="uter">uter</tp:taxon-name-part></tp:taxon-name></italic> (Theobald, 1859) from Myanmar and <italic><tp:taxon-name><tp:taxon-name-part taxon-name-part-type="genus" reg="Falsiplecta">Falsiplecta</tp:taxon-name-part> <tp:taxon-name-part taxon-name-part-type="species" reg="integripedia">integripedia</tp:taxon-name-part></tp:taxon-name></italic> Schileyko &amp; Semenyuk, 2018 from southern Vietnam. This new species, however, differs by having a shell width almost two-times larger than <italic><tp:taxon-name><tp:taxon-name-part taxon-name-part-type="genus" reg="Hemiplecta">H.</tp:taxon-name-part> <tp:taxon-name-part taxon-name-part-type="species" reg="uter">uter</tp:taxon-name-part></tp:taxon-name></italic>, but further comparison of anatomical characters is necessary to confirm their distinction. <italic><tp:taxon-name><tp:taxon-name-part taxon-name-part-type="genus" reg="Hemiplecta">Hemiplecta</tp:taxon-name-part> <tp:taxon-name-part taxon-name-part-type="species" reg="nemorosa">nemorosa</tp:taxon-name-part></tp:taxon-name></italic> sp. nov. clearly differs from <italic><tp:taxon-name><tp:taxon-name-part taxon-name-part-type="genus" reg="Falsiplecta">F.</tp:taxon-name-part> <tp:taxon-name-part taxon-name-part-type="species" reg="integripedia">integripedia</tp:taxon-name-part></tp:taxon-name></italic> in having a well-developed dart apparatus, globular gametolytic sac, and long epiphallus and flagellum. In contrast, <italic><tp:taxon-name><tp:taxon-name-part taxon-name-part-type="genus" reg="Falsiplecta">F.</tp:taxon-name-part> <tp:taxon-name-part taxon-name-part-type="species" reg="integripedia">integripedia</tp:taxon-name-part></tp:taxon-name></italic> has no dart apparatus, a long gametolytic duct, a very short epiphallus and the vas deferens attached near the tip of the epiphallus (flagellum lacking). <italic><tp:taxon-name><tp:taxon-name-part taxon-name-part-type="genus" reg="Hemiplecta">Hemiplecta</tp:taxon-name-part> <tp:taxon-name-part taxon-name-part-type="species" reg="nemorosa">nemorosa</tp:taxon-name-part></tp:taxon-name></italic> sp. nov. also differs from <italic><tp:taxon-name><tp:taxon-name-part taxon-name-part-type="genus" reg="Hemiplecta">H.</tp:taxon-name-part> <tp:taxon-name-part taxon-name-part-type="species" reg="undosa">undosa</tp:taxon-name-part></tp:taxon-name></italic> (Blanford, 1865) by having a relatively smaller shell size, an angular last whorl with strong peripheral keel, and a narrow umbilicus. In contrast, <italic><tp:taxon-name><tp:taxon-name-part taxon-name-part-type="genus" reg="Hemiplecta">H.</tp:taxon-name-part> <tp:taxon-name-part taxon-name-part-type="species" reg="undosa">undosa</tp:taxon-name-part></tp:taxon-name></italic> has a rounded to slightly shouldered last whorl, and a wide and deep umbilicus.</p></tp:treatment-sec></tp:taxon-treatment>
